# Supplementary material for: Upregulation of long intergenic noncoding RNA 00673 promotes tumor proliferation via LSD1 interaction and repression of NCALD in non-small-cell lung cancer
Source: Oncotarget. 2016 Mar 24;7(18):25558–75. doi: 10.18632/oncotarget.8338 (PMC5041926; doi:10.18632/oncotarget.8338)
Supplement: Supplementary file 2 [file oncotarget-07-25558-s002.xlsx]

## Sheet: Sheet1
primers for qRT-PCR
linc00673	F	TACCACACCCTTTCTTGCCC
	R	ACACTGGCCTCTTTACACGG
CDK6	F	ACGTGCGGAGAGCCGA
	R	CTCAGTCCAGAATCATTGCACC
NCALD	F	AGCATGGACAGACTTCGTGG
	R	CAGGACTGGATGGGTTTCCC
MARVELD	F	GAGGAAGTAGATTGCTGCCTCTAG
	R	GAGAGCGGTCGGTGTGACCAGCTCTG
UNC5D	F	CTTTTGGACCCCTTTGCGTG
	R	CCAAAAACCGCCACCTTCAG
NLRX1	F	CTGTGATCCGCGAGAGTACC
	R	AGGCATCCGGGTTAAAGAGC
HOXA5	F	ATGCGCAAGCTGCACATAAG
	R	CGGGTCAGGTAACGGTTGAA
PDGFB	F	ACTGATGGGGTCGCTCTTTG
	R	CAGGGATCAGGCAGGCTATG
SLC2A3	F	GTGACCTTGCAACTTCATGTCAA
	R	AATGGGACCCTGCCTTACTG
CCL2	F	CCGAGAGGCTGAGACTAACC
	R	CTTTCATGCTGGAGGCGAGA
PLAU	F	CAAGGCCGCATGACTTTGAC
	R	GACTCTCGTGTAGACGCCTG
WNT5B	F	GGCTGCGTGGACGTTATACT
	R	GAGAAACCGTACACCTGGGG
GAPDH	F	GGGAGCCAAAAGGGTCAT
	R	GAGTCCTTCCACGATACCAA
primers of NCALD promotor regions
P353	F	CAGGGGGAACCAAACCAAAATAA
	R	ACAGGGACAAACTGAGAAGGGC
P727	F	TAGATTAGATTCTCTCGGGGTCG
	R	AAGTTGGATTTTTTGGTTTTTGG
P1287	F	ACGACACAGCAAGACAGGAAACA
	R	TCCGGAGGAAGACATCTAAGGGG
P1442	F	TGTCTTCCTCCGGATTTTTTGTT
	R	GTGGTGTCCTCTGGACTCTTCAT

## Sheet: Sheet2
siRNA
linc00673	si-1#	GAGAAAUAGUCUGUGUUGCCCUGAA
	si-2#	CAGCCGGAUACAGAGUGAAUAGUUA
	si-3#	UGUGCCUUUGUACUCAGCAAUUCUU
si-LSD1		GGUCUUAUCAACUUCGGCAUCUAUA
si-EZH2		GGGAAAGUGUAUGAUAAUTT
si-SUZ12		GGAUGUAAGUUGUCCAAUA

## Sheet: Sheet3
Probeset	Gene symbol/full name	FC	T	FDR
227452_at	LINC00673 long intergenic non-protein coding RNA 673	8.83304	7.0878e-21	1.22109e-18
239370_at	LINC01133 long intergenic non-protein coding RNA 1133	5.91131	1.45327e-08	9.88635e-08
242873_at	LOC101928100 uncharacterized LOC101928100	3.71211	8.98597e-09	6.36182e-08
1553413_at	LOC80078 uncharacterized LOC80078	3.66311	1.3346e-06	6.23016e-06
1553413_at	LOC285629 uncharacterized LOC285629	3.66311	1.3346e-06	6.23016e-06
231233_at	PCAT6 prostate cancer associated transcript 6 (non-protein coding)	3.59843	3.77851e-18	2.75141e-16
242546_at	LINC01296 long intergenic non-protein coding RNA 1296	3.44181	2.53824e-14	6.41467e-13
243018_at	BBOX1-AS1 BBOX1 antisense RNA 1	3.32291	6.52926e-10	5.83032e-09
213248_at	LOC730101 uncharacterized LOC730101	2.94182	3.35487e-07	1.74246e-06
231882_at	LINC01296 long intergenic non-protein coding RNA 1296	2.78388	5.30619e-12	7.59998e-11
225458_at	PP7080 uncharacterized LOC25845	2.36734	5.41225e-13	9.83298e-12
1558290_a_at	PVT1 Pvt1 oncogene (non-protein coding)	2.33336	3.52333e-12	5.24447e-11
224870_at	DANCR differentiation antagonizing non-protein coding RNA	2.31293	3.2729e-08	2.08034e-07
207469_s_at	PIR-FIGF PIR-FIGF readthrough	2.29446	6.32825e-05	0.000214515
232752_at	LOXL1-AS1 LOXL1 antisense RNA 1	2.26985	8.97285e-10	7.76599e-09
242786_at	SBF2-AS1 SBF2 antisense RNA 1	2.22554	2.35573e-09	1.86969e-08
231898_x_at	SOX2-OT SOX2 overlapping transcript	2.20437	0.000433831	0.00124863
228564_at	LINC01116 long intergenic non-protein coding RNA 1116	2.12509	1.75922e-05	6.61865e-05
228799_at	NCK1-AS1 NCK1 antisense RNA 1 (head to head)	2.085	1.43544e-08	9.77599e-08
205677_s_at	DLEU1 deleted in lymphocytic leukemia 1 (non-protein coding)	2.08009	3.38887e-11	3.987e-10
1564220_a_at	LINC01234 long intergenic non-protein coding RNA 1234	2.06646	1.07887e-05	4.22429e-05
213378_s_at	LOC642846 DEAD/H (Asp-Glu-Ala-Asp/His) box polypeptide 11-like	2.06125	7.98177e-15	2.29305e-13
230710_at	MIR210HG MIR210 host gene	2.05213	1.42186e-10	1.45853e-09
235373_at	LOC100506314 uncharacterized LOC100506314	2.044	1.95486e-08	1.29282e-07
229761_at	LOC440173 uncharacterized LOC440173	2.03561	9.22174e-06	3.66141e-05
225657_at	NCBP2-AS2 NCBP2 antisense RNA 2 (head to head)	2.02727	4.32021e-11	4.9661e-10
1555907_at	AGAP2-AS1 AGAP2 antisense RNA 1	2.00596	5.17424e-12	7.42461e-11
239313_at	LOC401320 uncharacterized LOC401320	0.49934	7.52546e-15	2.17915e-13
224567_x_at	MALAT1 metastasis associated lung adenocarcinoma transcript 1 (non-protein coding)	0.492182	2.01133e-05	7.48977e-05
229437_at	MIR155HG MIR155 host gene	0.489054	6.01136e-07	2.97776e-06
228647_at	LOC100049716 uncharacterized LOC100049716	0.486824	1.72982e-08	1.15901e-07
236118_at	GATA6-AS1 GATA6 antisense RNA 1 (head to head)	0.486001	2.25724e-17	1.33994e-15
229323_at	LINC00959 long intergenic non-protein coding RNA 959	0.485324	3.69543e-14	9.00976e-13
226675_s_at	MALAT1 metastasis associated lung adenocarcinoma transcript 1 (non-protein coding)	0.484101	4.44131e-05	0.000155006
236892_s_at	HOXB-AS3 HOXB cluster antisense RNA 3	0.471742	5.07828e-09	3.77642e-08
224568_x_at	MALAT1 metastasis associated lung adenocarcinoma transcript 1 (non-protein coding)	0.464524	5.02868e-06	2.10526e-05
229041_s_at	ITGB2-AS1 ITGB2 antisense RNA 1	0.461502	8.17108e-10	7.12855e-09
238716_at	LOC100506990 uncharacterized LOC100506990	0.46095	1.52648e-14	4.08857e-13
242332_at	FENDRR FOXF1 adjacent non-coding developmental regulatory RNA	0.457925	5.52926e-18	3.88135e-16
244741_s_at	ZNF667-AS1 ZNF667 antisense RNA 1 (head to head)	0.457154	1.13632e-06	5.36277e-06
244422_at	LOC101928370 uncharacterized LOC101928370	0.454243	6.67404e-16	2.60722e-14
214657_s_at	NEAT1 nuclear paraspeckle assembly transcript 1 (non-protein coding)	0.451333	1.54048e-10	1.5693e-09
239517_at	LOC100505984 uncharacterized LOC100505984	0.449414	7.59225e-09	5.46076e-08
228037_at	RARA-AS1 RARA antisense RNA 1	0.447027	2.16509e-14	5.588e-13
207222_at	LOC100505915 uncharacterized LOC100505915	0.442054	8.22306e-09	5.87732e-08
242521_at	CARD8-AS1 CARD8 antisense RNA 1	0.43941	5.12855e-12	7.36679e-11
223940_x_at	MALAT1 metastasis associated lung adenocarcinoma transcript 1 (non-protein coding)	0.43233	5.35635e-08	3.25971e-07
236632_at	HHIP-AS1 HHIP antisense RNA 1	0.408906	1.87081e-13	3.79253e-12
244669_at	SNHG5 small nucleolar RNA host gene 5	0.408588	1.86905e-10	1.86984e-09
221833_at	LOC100507577 uncharacterized LOC100507577	0.402482	4.42788e-13	8.21399e-12
225724_at	PSMA3-AS1 PSMA3 antisense RNA 1	0.401919	1.37531e-16	6.475e-15
224559_at	MALAT1 metastasis associated lung adenocarcinoma transcript 1 (non-protein coding)	0.399939	7.08891e-08	4.20949e-07
224565_at	NEAT1 nuclear paraspeckle assembly transcript 1 (non-protein coding)	0.396756	1.50222e-12	2.43444e-11
227074_at	LOC100131564 uncharacterized LOC100131564	0.383795	9.08127e-11	9.7189e-10
233527_at	LOC101929340 uncharacterized LOC101929340	0.383019	2.40762e-18	1.82875e-16
1555847_a_at	LOC284454 uncharacterized LOC284454	0.382844	2.74206e-12	4.17137e-11
224566_at	NEAT1 nuclear paraspeckle assembly transcript 1 (non-protein coding)	0.377754	3.46872e-12	5.1773e-11
1555852_at	PSMB8-AS1 PSMB8 antisense RNA 1 (head to head)	0.373306	7.58491e-12	1.05003e-10
240929_at	RBPMS-AS1 RBPMS antisense RNA 1	0.372618	5.37341e-15	1.61329e-13
210580_x_at	SLX1A-SULT1A3 SLX1A-SULT1A3 readthrough (NMD candidate)	0.367175	9.06592e-16	3.4099e-14
210580_x_at	SLX1B-SULT1A4 SLX1B-SULT1A4 readthrough (NMD candidate)	0.367175	9.06592e-16	3.4099e-14
221834_at	LOC100507577 uncharacterized LOC100507577	0.366453	3.70381e-14	9.02615e-13
230405_at	C5orf56 chromosome 5 open reading frame 56	0.354832	4.03231e-16	1.68104e-14
207122_x_at	SLX1A-SULT1A3 SLX1A-SULT1A3 readthrough (NMD candidate)	0.353492	6.40134e-16	2.50966e-14
207122_x_at	SLX1B-SULT1A4 SLX1B-SULT1A4 readthrough (NMD candidate)	0.353492	6.40134e-16	2.50966e-14
239656_at	LHFPL3-AS2 LHFPL3 antisense RNA 2	0.34317	1.82489e-21	3.7751e-19
204561_x_at	APOC4-APOC2 APOC4-APOC2 readthrough (NMD candidate)	0.340823	1.71956e-11	2.17636e-10
228702_at	LINC-PINT long intergenic non-protein coding RNA, p53 induced transcript	0.340763	3.09225e-15	1.00164e-13
211385_x_at	SLX1A-SULT1A3 SLX1A-SULT1A3 readthrough (NMD candidate)	0.329819	1.27774e-15	4.60906e-14
211385_x_at	SLX1B-SULT1A4 SLX1B-SULT1A4 readthrough (NMD candidate)	0.329819	1.27774e-15	4.60906e-14
238893_at	LINC00936 long intergenic non-protein coding RNA 936	0.328523	1.90258e-14	4.9811e-13
209607_x_at	SLX1A-SULT1A3 SLX1A-SULT1A3 readthrough (NMD candidate)	0.328286	2.13562e-16	9.60732e-15
209607_x_at	SLX1B-SULT1A4 SLX1B-SULT1A4 readthrough (NMD candidate)	0.328286	2.13562e-16	9.60732e-15
230595_at	PGM5-AS1 PGM5 antisense RNA 1	0.326216	1.44752e-19	1.57792e-17
230595_at	PGM5P4-AS1 PGM5P4 antisense RNA 1	0.326216	1.44752e-19	1.57792e-17
230595_at	PGM5P3-AS1 PGM5P3 antisense RNA 1	0.326216	1.44752e-19	1.57792e-17
228601_at	HAGLR HOXD antisense growth-associated long non-coding RNA	0.314257	6.70975e-11	7.38195e-10
227554_at	MAGI2-AS3 MAGI2 antisense RNA 3	0.308928	4.88005e-16	1.97858e-14
203615_x_at	SLX1A-SULT1A3 SLX1A-SULT1A3 readthrough (NMD candidate)	0.298087	2.00002e-16	9.04197e-15
203615_x_at	SLX1B-SULT1A4 SLX1B-SULT1A4 readthrough (NMD candidate)	0.298087	2.00002e-16	9.04197e-15
227917_at	LOC100506990 uncharacterized LOC100506990	0.297406	3.04818e-17	1.72508e-15
215299_x_at	SLX1A-SULT1A3 SLX1A-SULT1A3 readthrough (NMD candidate)	0.284963	1.8244e-15	6.30606e-14
215299_x_at	SLX1B-SULT1A4 SLX1B-SULT1A4 readthrough (NMD candidate)	0.284963	1.8244e-15	6.30606e-14
219563_at	LINC00341 long intergenic non-protein coding RNA 341	0.280704	2.23539e-14	5.73691e-13
239919_at	TBX5-AS1 TBX5 antisense RNA 1	0.270974	5.22386e-19	4.8935e-17
1566968_at	SPRY4-IT1 SPRY4 intronic transcript 1	0.262824	8.2685e-17	4.17731e-15
1555216_a_at	TBX2-AS1 TBX2 antisense RNA 1	0.246822	4.32152e-17	2.34138e-15
215039_at	LINC01140 long intergenic non-protein coding RNA 1140	0.232764	1.12483e-20	1.82286e-18
231512_at	ATP13A4-AS1 ATP13A4 antisense RNA 1	0.229462	1.07479e-07	6.156e-07
228004_at	LINC00261 long intergenic non-protein coding RNA 261	0.228665	8.8823e-18	5.88701e-16
1568768_s_at	BRE-AS1 BRE antisense RNA 1	0.215402	8.44209e-14	1.87266e-12
243813_at	LINC00968 long intergenic non-protein coding RNA 968	0.214937	1.01377e-16	4.98785e-15
233947_s_at	TBX5-AS1 TBX5 antisense RNA 1	0.214647	1.07557e-19	1.23663e-17
230132_at	PCAT19 prostate cancer associated transcript 19 (non-protein coding)	0.207968	1.34769e-24	8.55832e-22
220244_at	LINC00312 long intergenic non-protein coding RNA 312	0.204657	4.50141e-18	3.22196e-16
1562921_at	EP300-AS1 EP300 antisense RNA 1	0.196108	9.37272e-18	6.16714e-16
214696_at	MIR22HG MIR22 host gene	0.170085	2.35958e-18	1.80988e-16
205392_s_at	CCL15-CCL14 CCL15-CCL14 readthrough (NMD candidate)	0.0928693	1.38942e-18	1.13424e-16
206742_at	PIR-FIGF PIR-FIGF readthrough	0.0466691	9.90834e-28	2.57678e-24

## Sheet: Sheet4 A549si vs A549NC.DEG
Gene_id	readcount_A549si	readcount_A549NC	log2FoldChange	pval	padj	Associated Gene Name	Description
ENSG00000001561	33.5389	94.0863	-1.4882	3.2093e-06	0.0004656	ENPP4	ectonucleotide pyrophosphatase/phosphodiesterase 4 (putative) [Source:HGNC Symbol;Acc:3359]
ENSG00000004399	2083.71	1010.21	1.0445	7.7153e-06	0.0009345	PLXND1	plexin D1 [Source:HGNC Symbol;Acc:9107]
ENSG00000004848	93.9992	25.9037	1.8595	2.1921e-08	7.0889e-06	ARX	aristaless related homeobox [Source:HGNC Symbol;Acc:18060]
ENSG00000005339	2171.87	1292.27	0.74903	0.0012336	0.045045	CREBBP	CREB binding protein [Source:HGNC Symbol;Acc:2348]
ENSG00000005379	1.58248	13.9326	-3.1382	8.754e-05	0.006481	BZRAP1	benzodiazapine receptor (peripheral) associated protein 1 [Source:HGNC Symbol;Acc:16831]
ENSG00000006062	1129.06	1957.06	-0.79357	0.00065014	0.029131	MAP3K14	mitogen-activated protein kinase kinase kinase 14 [Source:HGNC Symbol;Acc:6853]
ENSG00000006468	315.047	128.79	1.2906	5.277e-07	0.00010105	ETV1	ets variant 1 [Source:HGNC Symbol;Acc:3490]
ENSG00000006534	6326.93	3563.77	0.8281	0.0002845	0.016172	ALDH3B1	aldehyde dehydrogenase 3 family, member B1 [Source:HGNC Symbol;Acc:410]
ENSG00000006576	1073.99	1834.19	-0.77216	0.0014116	0.049325	PHTF2	putative homeodomain transcription factor 2 [Source:HGNC Symbol;Acc:13411]
ENSG00000008300	775.596	446.739	0.79588	0.00082866	0.034347	CELSR3	cadherin, EGF LAG seven-pass G-type receptor 3 [Source:HGNC Symbol;Acc:3230]
ENSG00000008405	541.945	973.703	-0.84534	0.00033814	0.018545	CRY1	cryptochrome 1 (photolyase-like) [Source:HGNC Symbol;Acc:2384]
ENSG00000011451	1176.6	548.821	1.1002	3.2305e-06	0.0004656	WIZ	widely interspaced zinc finger motifs [Source:HGNC Symbol;Acc:30917]
ENSG00000012211	524.496	230.04	1.189	0.00063131	0.028587	PRICKLE3	prickle homolog 3 (Drosophila) [Source:HGNC Symbol;Acc:6645]
ENSG00000015133	496.79	244.923	1.0203	3.4567e-05	0.003074	CCDC88C	coiled-coil domain containing 88C [Source:HGNC Symbol;Acc:19967]
ENSG00000023839	12353.5	20566.2	-0.73536	0.0012784	0.046273	ABCC2	ATP-binding cassette, sub-family C (CFTR/MRP), member 2 [Source:HGNC Symbol;Acc:53]
ENSG00000023909	2112.16	4777.22	-1.1775	4.0058e-07	7.937e-05	GCLM	glutamate-cysteine ligase, modifier subunit [Source:HGNC Symbol;Acc:4312]
ENSG00000025039	623.287	360.75	0.7889	0.0011637	0.043406	RRAGD	Ras-related GTP binding D [Source:HGNC Symbol;Acc:19903]
ENSG00000026025	8414.46	2495.25	1.7537	3.6066e-09	1.6267e-06	VIM	vimentin [Source:HGNC Symbol;Acc:12692]
ENSG00000026559	146.375	51.7072	1.5012	0.0007951	0.0334	KCNG1	potassium voltage-gated channel, subfamily G, member 1 [Source:HGNC Symbol;Acc:6248]
ENSG00000031691	112.7	345.933	-1.618	5.422e-10	3.0976e-07	CENPQ	centromere protein Q [Source:HGNC Symbol;Acc:21347]
ENSG00000032444	1380.71	487.803	1.501	9.835e-09	3.6644e-06	PNPLA6	patatin-like phospholipase domain containing 6 [Source:HGNC Symbol;Acc:16268]
ENSG00000034053	973.865	542.424	0.8443	0.00035592	0.019235	APBA2	amyloid beta (A4) precursor protein-binding, family A, member 2 [Source:HGNC Symbol;Acc:579]
ENSG00000035664	71.0192	148.875	-1.0678	0.00022563	0.013427	DAPK2	death-associated protein kinase 2 [Source:HGNC Symbol;Acc:2675]
ENSG00000038210	249.228	590.165	-1.2437	3.5989e-07	7.2995e-05	PI4K2B	phosphatidylinositol 4-kinase type 2 beta [Source:HGNC Symbol;Acc:18215]
ENSG00000038274	815.816	1777.31	-1.1234	1.5963e-06	0.0002661	MAT2B	methionine adenosyltransferase II, beta [Source:HGNC Symbol;Acc:6905]
ENSG00000040275	1335.64	3312.65	-1.3105	0.00025837	0.01491	SPDL1	spindle apparatus coiled-coil protein 1 [Source:HGNC Symbol;Acc:26010]
ENSG00000040608	174.368	72.9227	1.2577	7.7059e-06	0.0009345	RTN4R	reticulon 4 receptor [Source:HGNC Symbol;Acc:18601]
ENSG00000048828	3744.31	1950.95	0.94052	4.2247e-05	0.0035934	FAM120A	family with sequence similarity 120A [Source:HGNC Symbol;Acc:13247]
ENSG00000049239	1457.79	787.72	0.88803	0.00014489	0.0094067	H6PD	hexose-6-phosphate dehydrogenase (glucose 1-dehydrogenase) [Source:HGNC Symbol;Acc:4795]
ENSG00000050438	63.705	173.167	-1.4427	0.0013255	0.047463	SLC4A8	solute carrier family 4, sodium bicarbonate cotransporter, member 8 [Source:HGNC Symbol;Acc:11034]
ENSG00000053254	845.336	357.014	1.2435	2.2444e-07	4.9002e-05	FOXN3	forkhead box N3 [Source:HGNC Symbol;Acc:1928]
ENSG00000053371	804.112	371.658	1.1134	0.00027716	0.015834	AKR7A2	aldo-keto reductase family 7, member A2 (aflatoxin aldehyde reductase) [Source:HGNC Symbol;Acc:389]
ENSG00000054793	1367.44	3235.66	-1.2426	0.0011114	0.042221	ATP9A	ATPase, class II, type 9A [Source:HGNC Symbol;Acc:13540]
ENSG00000055070	2629.16	1366.88	0.94372	4.5035e-05	0.0038116	SZRD1	SUZ RNA binding domain containing 1 [Source:HGNC Symbol;Acc:30232]
ENSG00000056998	425.034	940.742	-1.1462	7.5559e-05	0.0058598	GYG2	glycogenin 2 [Source:HGNC Symbol;Acc:4700]
ENSG00000057149	53.7616	10.8004	2.3155	7.5898e-07	0.00013621	SERPINB3	serpin peptidase inhibitor, clade B (ovalbumin), member 3 [Source:HGNC Symbol;Acc:10569]
ENSG00000059145	666.574	1167.98	-0.80918	0.00060302	0.027597	UNKL	unkempt homolog (Drosophila)-like [Source:HGNC Symbol;Acc:14184]
ENSG00000059804	2261.11	12148	-2.4256	1.5783e-07	3.6402e-05	SLC2A3	solute carrier family 2 (facilitated glucose transporter), member 3 [Source:HGNC Symbol;Acc:11007]
ENSG00000063169	776.49	384.462	1.0141	2.5002e-05	0.0023946	GLTSCR1	glioma tumor suppressor candidate region gene 1 [Source:HGNC Symbol;Acc:4332]
ENSG00000063245	4363.6	1698.33	1.3614	4.4832e-09	1.9762e-06	EPN1	epsin 1 [Source:HGNC Symbol;Acc:21604]
ENSG00000063854	866.333	1517.5	-0.8087	0.00049848	0.023965	HAGH	hydroxyacylglutathione hydrolase [Source:HGNC Symbol;Acc:4805]
ENSG00000064601	2567.02	1373.42	0.90232	0.0001133	0.0079129	CTSA	cathepsin A [Source:HGNC Symbol;Acc:9251]
ENSG00000064655	133.06	238.076	-0.83934	0.0011449	0.042844	EYA2	eyes absent homolog 2 (Drosophila) [Source:HGNC Symbol;Acc:3520]
ENSG00000065534	1124.47	2579.64	-1.1979	2.9181e-07	6.0639e-05	MYLK	myosin light chain kinase [Source:HGNC Symbol;Acc:7590]
ENSG00000065833	1824.63	3465.57	-0.92549	6.5475e-05	0.0052073	ME1	malic enzyme 1, NADP(+)-dependent, cytosolic [Source:HGNC Symbol;Acc:6983]
ENSG00000066044	1832.12	984.899	0.89547	0.00012045	0.0082579	ELAVL1	ELAV (embryonic lethal, abnormal vision, Drosophila)-like 1 (Hu antigen R) [Source:HGNC Symbol;Acc:3312]
ENSG00000066933	1165.39	2020.8	-0.79411	0.00064465	0.029025	MYO9A	myosin IXA [Source:HGNC Symbol;Acc:7608]
ENSG00000067842	0.948405	14.7946	-3.9634	4.4864e-06	0.00060308	ATP2B3	ATPase, Ca++ transporting, plasma membrane 3 [Source:HGNC Symbol;Acc:816]
ENSG00000068615	109.948	208.292	-0.92179	0.00051682	0.024537	REEP1	receptor accessory protein 1 [Source:HGNC Symbol;Acc:25786]
ENSG00000068697	3407.5	6908.22	-1.0196	9.0657e-06	0.0010753	LAPTM4A	lysosomal protein transmembrane 4 alpha [Source:HGNC Symbol;Acc:6924]
ENSG00000069011	951.171	430.647	1.1432	0.00011436	0.0079672	PITX1	paired-like homeodomain 1 [Source:HGNC Symbol;Acc:9004]
ENSG00000071073	131.781	368.316	-1.4828	1.8074e-07	4.0616e-05	MGAT4A	mannosyl (alpha-1,3-)-glycoprotein beta-1,4-N-acetylglucosaminyltransferase, isozyme A [Source:HGNC Symbol;Acc:7047]
ENSG00000071282	378.175	792.956	-1.0682	5.1301e-05	0.0042786	LMCD1	LIM and cysteine-rich domains 1 [Source:HGNC Symbol;Acc:6633]
ENSG00000072958	1392.61	599.335	1.2164	2.5762e-07	5.451e-05	AP1M1	adaptor-related protein complex 1, mu 1 subunit [Source:HGNC Symbol;Acc:13667]
ENSG00000073150	282.084	86.7779	1.7007	3.1257e-10	1.9133e-07	PANX2	pannexin 2 [Source:HGNC Symbol;Acc:8600]
ENSG00000073282	235.924	86.1361	1.4536	3.8178e-06	0.00053416	TP63	tumor protein p63 [Source:HGNC Symbol;Acc:15979]
ENSG00000074181	441.292	857.002	-0.95757	0.00064009	0.028908	NOTCH3	notch 3 [Source:HGNC Symbol;Acc:7883]
ENSG00000074219	1071.73	566.777	0.91909	9.2524e-05	0.0067336	TEAD2	TEA domain family member 2 [Source:HGNC Symbol;Acc:11715]
ENSG00000074755	2274.76	1356.94	0.74535	0.0011884	0.043999	ZZEF1	zinc finger, ZZ-type with EF-hand domain 1 [Source:HGNC Symbol;Acc:29027]
ENSG00000075303	301.893	602.751	-0.99752	4.1104e-05	0.0035224	SLC25A40	solute carrier family 25, member 40 [Source:HGNC Symbol;Acc:29680]
ENSG00000076864	972.82	1846.42	-0.92449	0.00086255	0.035282	RAP1GAP	RAP1 GTPase activating protein [Source:HGNC Symbol;Acc:9858]
ENSG00000078018	380.977	886.226	-1.218	2.9982e-06	0.00044491	MAP2	microtubule-associated protein 2 [Source:HGNC Symbol;Acc:6839]
ENSG00000078177	394.164	780.868	-0.98628	0.00066705	0.029734	N4BP2	NEDD4 binding protein 2 [Source:HGNC Symbol;Acc:29851]
ENSG00000078246	356.929	939.654	-1.3965	7.0554e-09	2.8122e-06	TULP3	tubby like protein 3 [Source:HGNC Symbol;Acc:12425]
ENSG00000078269	976.691	1973.42	-1.0147	1.2575e-05	0.0014087	SYNJ2	synaptojanin 2 [Source:HGNC Symbol;Acc:11504]
ENSG00000078747	1208.47	2225.07	-0.88067	0.00014792	0.0095486	ITCH	itchy E3 ubiquitin protein ligase [Source:HGNC Symbol;Acc:13890]
ENSG00000078804	568.021	97.2296	2.5465	3.0132e-14	7.3777e-11	TP53INP2	tumor protein p53 inducible nuclear protein 2 [Source:HGNC Symbol;Acc:16104]
ENSG00000079313	666.647	269.869	1.3047	7.5565e-07	0.00013621	REXO1	REX1, RNA exonuclease 1 homolog (S. cerevisiae) [Source:HGNC Symbol;Acc:24616]
ENSG00000079432	3621.25	1555.35	1.2193	1.5823e-07	3.6402e-05	CIC	capicua transcriptional repressor [Source:HGNC Symbol;Acc:14214]
ENSG00000080493	105.866	204.083	-0.94691	0.00040806	0.020908	SLC4A4	solute carrier family 4, sodium bicarbonate cotransporter, member 4 [Source:HGNC Symbol;Acc:11030]
ENSG00000081320	144.049	308.212	-1.0974	0.00027549	0.015765	STK17B	serine/threonine kinase 17b [Source:HGNC Symbol;Acc:11396]
ENSG00000081913	410.431	162.128	1.34	1.0523e-07	2.7191e-05	PHLPP1	PH domain and leucine rich repeat protein phosphatase 1 [Source:HGNC Symbol;Acc:20610]
ENSG00000082497	32.0606	310.401	-3.2753	9.1715e-05	0.0067032	SERTAD4	SERTA domain containing 4 [Source:HGNC Symbol;Acc:25236]
ENSG00000083312	4986.01	9129.74	-0.87269	0.00013919	0.0092104	TNPO1	transportin 1 [Source:HGNC Symbol;Acc:6401]
ENSG00000084070	395.887	217.146	0.86642	0.00048604	0.023565	SMAP2	small ArfGAP2 [Source:HGNC Symbol;Acc:25082]
ENSG00000084731	1572.55	3471.61	-1.1425	0.0006458	0.029025	KIF3C	kinesin family member 3C [Source:HGNC Symbol;Acc:6321]
ENSG00000084733	9063.47	16061.6	-0.82548	0.00032374	0.017927	RAB10	RAB10, member RAS oncogene family [Source:HGNC Symbol;Acc:9759]
ENSG00000084734	2.5363	23.0577	-3.1844	6.2225e-05	0.0050069	GCKR	glucokinase (hexokinase 4) regulator [Source:HGNC Symbol;Acc:4196]
ENSG00000085276	82.0528	39.8576	1.0417	0.0010793	0.041292	MECOM	MDS1 and EVI1 complex locus [Source:HGNC Symbol;Acc:3498]
ENSG00000085644	406.793	202.806	1.0042	5.2627e-05	0.0043786	ZNF213	zinc finger protein 213 [Source:HGNC Symbol;Acc:13005]
ENSG00000086619	245.358	525.291	-1.0982	0.00045874	0.022336	ERO1LB	ERO1-like beta (S. cerevisiae) [Source:HGNC Symbol;Acc:14355]
ENSG00000087448	637.124	1181.36	-0.8908	0.0001544	0.0098739	KLHL42	kelch-like family member 42 [Source:HGNC Symbol;Acc:29252]
ENSG00000088247	4735.72	1865.94	1.3437	7.263e-09	2.8616e-06	KHSRP	KH-type splicing regulatory protein [Source:HGNC Symbol;Acc:6316]
ENSG00000088256	993.879	293.355	1.7604	3.209e-11	2.619e-08	GNA11	guanine nucleotide binding protein (G protein), alpha 11 (Gq class) [Source:HGNC Symbol;Acc:4379]
ENSG00000089057	6781.53	3885.3	0.80358	0.0003874	0.020259	SLC23A2	solute carrier family 23 (nucleobase transporters), member 2 [Source:HGNC Symbol;Acc:10973]
ENSG00000089060	664.745	366.616	0.85853	0.00034718	0.018888	SLC24A6	solute carrier family 24 (sodium/lithium/calcium exchanger), member 6 [Source:HGNC Symbol;Acc:26175]
ENSG00000089195	1152.43	1981.41	-0.78185	0.00074231	0.031806	TRMT6	tRNA methyltransferase 6 homolog (S. cerevisiae) [Source:HGNC Symbol;Acc:20900]
ENSG00000090520	1445.22	2499.48	-0.79034	0.00061579	0.028069	DNAJB11	DnaJ (Hsp40) homolog, subfamily B, member 11 [Source:HGNC Symbol;Acc:14889]
ENSG00000090565	1757.54	842.203	1.0613	5.447e-06	0.0006941	RAB11FIP3	RAB11 family interacting protein 3 (class II) [Source:HGNC Symbol;Acc:17224]
ENSG00000090621	3883.77	2193.1	0.82449	0.00032862	0.018139	PABPC4	poly(A) binding protein, cytoplasmic 4 (inducible form) [Source:HGNC Symbol;Acc:8557]
ENSG00000091129	4312.73	8078.55	-0.9055	0.0012129	0.044563	NRCAM	neuronal cell adhesion molecule [Source:HGNC Symbol;Acc:7994]
ENSG00000091542	1815.5	931.275	0.96309	3.481e-05	0.0030833	ALKBH5	alkB, alkylation repair homolog 5 (E. coli) [Source:HGNC Symbol;Acc:25996]
ENSG00000091844	318.753	736.354	-1.208	4.948e-06	0.00064984	RGS17	regulator of G-protein signaling 17 [Source:HGNC Symbol;Acc:14088]
ENSG00000092295	32.7812	68.9437	-1.0726	0.0013964	0.048993	TGM1	transglutaminase 1 (K polypeptide epidermal type I, protein-glutamine-gamma-glutamyltransferase) [Source:HGNC Symbol;Acc:11777]
ENSG00000094804	840.994	1721.04	-1.0331	1.4985e-05	0.0015903	CDC6	cell division cycle 6 [Source:HGNC Symbol;Acc:1744]
ENSG00000095002	925.876	2458.78	-1.4091	1.849e-09	9.1857e-07	MSH2	mutS homolog 2, colon cancer, nonpolyposis type 1 (E. coli) [Source:HGNC Symbol;Acc:7325]
ENSG00000095203	592.665	1140.17	-0.94396	0.00022364	0.013343	EPB41L4B	erythrocyte membrane protein band 4.1 like 4B [Source:HGNC Symbol;Acc:19818]
ENSG00000095383	529.113	307.578	0.78262	0.0013629	0.048313	TBC1D2	TBC1 domain family, member 2 [Source:HGNC Symbol;Acc:18026]
ENSG00000095596	27.2556	66.4826	-1.2864	0.0011496	0.042925	CYP26A1	cytochrome P450, family 26, subfamily A, polypeptide 1 [Source:HGNC Symbol;Acc:2603]
ENSG00000096060	5760.87	10434.1	-0.85695	0.00019315	0.011865	FKBP5	FK506 binding protein 5 [Source:HGNC Symbol;Acc:3721]
ENSG00000096063	1004.65	2498.59	-1.3144	1.9103e-08	6.3575e-06	SRPK1	SRSF protein kinase 1 [Source:HGNC Symbol;Acc:11305]
ENSG00000097007	3071.37	1049.77	1.5488	2.2684e-10	1.4399e-07	ABL1	c-abl oncogene 1, non-receptor tyrosine kinase [Source:HGNC Symbol;Acc:76]
ENSG00000099381	1677.99	993.11	0.75671	0.001142	0.04278	SETD1A	SET domain containing 1A [Source:HGNC Symbol;Acc:29010]
ENSG00000099822	1088.7	105.877	3.3621	4.4219e-13	6.8898e-10	HCN2	hyperpolarization activated cyclic nucleotide-gated potassium channel 2 [Source:HGNC Symbol;Acc:4846]
ENSG00000099860	892.596	1570.28	-0.81494	0.00044054	0.021759	GADD45B	growth arrest and DNA-damage-inducible, beta [Source:HGNC Symbol;Acc:4096]
ENSG00000100023	1006.79	531.427	0.92181	9.0918e-05	0.0066592	PPIL2	peptidylprolyl isomerase (cyclophilin)-like 2 [Source:HGNC Symbol;Acc:9261]
ENSG00000100106	343.642	603.547	-0.81256	0.00071232	0.031104	TRIOBP	TRIO and F-actin binding protein [Source:HGNC Symbol;Acc:17009]
ENSG00000100196	254.372	445.086	-0.80714	0.0009387	0.037156	KDELR3	KDEL (Lys-Asp-Glu-Leu) endoplasmic reticulum protein retention receptor 3 [Source:HGNC Symbol;Acc:6306]
ENSG00000100243	2239.31	1295.84	0.78916	0.00064608	0.029025	CYB5R3	cytochrome b5 reductase 3 [Source:HGNC Symbol;Acc:2873]
ENSG00000100284	737.204	407.679	0.85463	0.00033698	0.018541	TOM1	target of myb1 (chicken) [Source:HGNC Symbol;Acc:11982]
ENSG00000100311	60.5825	833.041	-3.7814	0.00027088	0.015553	PDGFB	platelet-derived growth factor beta polypeptide [Source:HGNC Symbol;Acc:8800]
ENSG00000100350	1071.12	581.03	0.88243	0.00017473	0.01097	FOXRED2	FAD-dependent oxidoreductase domain containing 2 [Source:HGNC Symbol;Acc:26264]
ENSG00000100422	935.46	1657.84	-0.82555	0.0003797	0.020024	CERK	ceramide kinase [Source:HGNC Symbol;Acc:19256]
ENSG00000100599	926.435	419.369	1.1435	9.9798e-05	0.0071815	RIN3	Ras and Rab interactor 3 [Source:HGNC Symbol;Acc:18751]
ENSG00000100784	67.9374	295.09	-2.1189	0.00093345	0.037082	RPS6KA5	ribosomal protein S6 kinase, 90kDa, polypeptide 5 [Source:HGNC Symbol;Acc:10434]
ENSG00000100994	5942.81	10672.1	-0.84462	0.00021069	0.01276	PYGB	phosphorylase, glycogen; brain [Source:HGNC Symbol;Acc:9723]
ENSG00000101220	2139.43	1215.09	0.81616	0.00043124	0.021487	C20orf27	chromosome 20 open reading frame 27 [Source:HGNC Symbol;Acc:15873]
ENSG00000101445	38.1969	91.0652	-1.2534	0.0006629	0.029587	PPP1R16B	protein phosphatase 1, regulatory subunit 16B [Source:HGNC Symbol;Acc:15850]
ENSG00000101577	772.837	1308.27	-0.75943	0.0010593	0.040708	LPIN2	lipin 2 [Source:HGNC Symbol;Acc:14450]
ENSG00000101752	1060.73	1893.05	-0.83565	0.00055111	0.025737	MIB1	mindbomb E3 ubiquitin protein ligase 1 [Source:HGNC Symbol;Acc:21086]
ENSG00000101871	2860.5	5581.89	-0.96449	2.9698e-05	0.0027219	MID1	midline 1 (Opitz/BBB syndrome) [Source:HGNC Symbol;Acc:7095]
ENSG00000101935	438.402	988.6	-1.1731	8.5174e-07	0.00015127	AMMECR1	Alport syndrome, mental retardation, midface hypoplasia and elliptocytosis chromosomal region gene 1 [Source:HGNC Symbol;Acc:467]
ENSG00000101966	1149.17	2083.48	-0.8584	0.00021379	0.012902	XIAP	X-linked inhibitor of apoptosis [Source:HGNC Symbol;Acc:592]
ENSG00000101974	357.236	1251.35	-1.8085	7.3825e-14	1.4886e-10	ATP11C	ATPase, class VI, type 11C [Source:HGNC Symbol;Acc:13554]
ENSG00000102098	428.733	1370.29	-1.6763	3.9532e-06	0.0005464	SCML2	sex comb on midleg-like 2 (Drosophila) [Source:HGNC Symbol;Acc:10581]
ENSG00000102158	1402.93	2587.27	-0.88299	0.00013029	0.0087226	MAGT1	magnesium transporter 1 [Source:HGNC Symbol;Acc:28880]
ENSG00000102218	599.957	1482.9	-1.3055	0.00073419	0.031498	RP2	retinitis pigmentosa 2 (X-linked recessive) [Source:HGNC Symbol;Acc:10274]
ENSG00000102225	4351.03	2579.49	0.75427	0.00098902	0.03867	CDK16	cyclin-dependent kinase 16 [Source:HGNC Symbol;Acc:8749]
ENSG00000102271	255.685	726.357	-1.5063	0.00045542	0.022321	KLHL4	kelch-like family member 4 [Source:HGNC Symbol;Acc:6355]
ENSG00000102385	18.2594	46.3395	-1.3436	0.00053285	0.025055	DRP2	dystrophin related protein 2 [Source:HGNC Symbol;Acc:3032]
ENSG00000102547	104.935	214.541	-1.0318	0.00011088	0.0077727	CAB39L	calcium binding protein 39-like [Source:HGNC Symbol;Acc:20290]
ENSG00000102858	2237.98	1277.62	0.80873	0.00051018	0.024323	MGRN1	mahogunin ring finger 1, E3 ubiquitin protein ligase [Source:HGNC Symbol;Acc:20254]
ENSG00000103126	1207.78	564.724	1.0967	3.7638e-06	0.00053093	AXIN1	axin 1 [Source:HGNC Symbol;Acc:903]
ENSG00000103148	925.387	446.811	1.0504	8.8902e-06	0.0010618	NPRL3	nitrogen permease regulator-like 3 (S. cerevisiae) [Source:HGNC Symbol;Acc:14124]
ENSG00000103160	709.326	1304.5	-0.87898	0.00017359	0.01092	HSDL1	hydroxysteroid dehydrogenase like 1 [Source:HGNC Symbol;Acc:16475]
ENSG00000103248	457.637	241.975	0.91935	0.00018346	0.011455	MTHFSD	methenyltetrahydrofolate synthetase domain containing [Source:HGNC Symbol;Acc:25778]
ENSG00000103275	2312.5	1163.75	0.99067	2.0014e-05	0.0020059	UBE2I	ubiquitin-conjugating enzyme E2I [Source:HGNC Symbol;Acc:12485]
ENSG00000103495	422.325	183.198	1.2049	1.8673e-05	0.0018993	MAZ	MYC-associated zinc finger protein (purine-binding transcription factor) [Source:HGNC Symbol;Acc:6914]
ENSG00000103502	1471	848.319	0.79412	0.00068176	0.03024	CDIPT	CDP-diacylglycerol--inositol 3-phosphatidyltransferase [Source:HGNC Symbol;Acc:1769]
ENSG00000103528	317.016	706.213	-1.1555	2.7609e-05	0.0025941	SYT17	synaptotagmin XVII [Source:HGNC Symbol;Acc:24119]
ENSG00000103534	407.698	161.109	1.3395	0.00015797	0.010046	TMC5	transmembrane channel-like 5 [Source:HGNC Symbol;Acc:22999]
ENSG00000103540	396.447	845.819	-1.0932	1.2361e-05	0.001403	CCP110	centriolar coiled coil protein 110kDa [Source:HGNC Symbol;Acc:24342]
ENSG00000103653	1903.71	1058.78	0.84641	0.00027399	0.015705	CSK	c-src tyrosine kinase [Source:HGNC Symbol;Acc:2444]
ENSG00000104213	554.341	316.112	0.81034	0.0014005	0.049086	PDGFRL	platelet-derived growth factor receptor-like [Source:HGNC Symbol;Acc:8805]
ENSG00000104320	1295.83	2301.81	-0.82889	0.00034286	0.018714	NBN	nibrin [Source:HGNC Symbol;Acc:7652]
ENSG00000104490	221.869	48.0673	2.2066	1.1584e-14	3.0543e-11	NCALD	neurocalcin delta [Source:HGNC Symbol;Acc:7655]
ENSG00000104635	4339.58	7390.43	-0.7681	0.00071517	0.031189	SLC39A14	solute carrier family 39 (zinc transporter), member 14 [Source:HGNC Symbol;Acc:20858]
ENSG00000104643	435.298	955.802	-1.1347	1.9362e-06	0.00031306	MTMR9	myotubularin related protein 9 [Source:HGNC Symbol;Acc:14596]
ENSG00000104687	6207.46	10463.1	-0.75323	0.0010409	0.040179	GSR	glutathione reductase [Source:HGNC Symbol;Acc:4623]
ENSG00000104885	1071.26	622.114	0.78405	0.00088918	0.036093	DOT1L	DOT1-like, histone H3 methyltransferase (S. cerevisiae) [Source:HGNC Symbol;Acc:24948]
ENSG00000105011	359.738	834.682	-1.2143	4.2665e-07	8.3569e-05	ASF1B	ASF1 anti-silencing function 1 homolog B (S. cerevisiae) [Source:HGNC Symbol;Acc:20996]
ENSG00000105173	1565.06	811.084	0.94829	5.3091e-05	0.0043958	CCNE1	cyclin E1 [Source:HGNC Symbol;Acc:1589]
ENSG00000105229	668.796	282.11	1.2453	6.2368e-07	0.00011556	PIAS4	protein inhibitor of activated STAT, 4 [Source:HGNC Symbol;Acc:17002]
ENSG00000105281	3904.38	6679.01	-0.77454	0.00071022	0.031052	SLC1A5	solute carrier family 1 (neutral amino acid transporter), member 5 [Source:HGNC Symbol;Acc:10943]
ENSG00000105287	1329.81	663.536	1.003	0.0002127	0.012859	PRKD2	protein kinase D2 [Source:HGNC Symbol;Acc:17293]
ENSG00000105339	1475.94	2605.99	-0.8202	0.00036608	0.019607	DENND3	DENN/MADD domain containing 3 [Source:HGNC Symbol;Acc:29134]
ENSG00000105364	836.43	403.635	1.0512	0.00015052	0.0096621	MRPL4	mitochondrial ribosomal protein L4 [Source:HGNC Symbol;Acc:14276]
ENSG00000105409	182.104	352.456	-0.95268	0.00062465	0.028398	ATP1A3	ATPase, Na+/K+ transporting, alpha 3 polypeptide [Source:HGNC Symbol;Acc:801]
ENSG00000105464	964.096	315.995	1.6093	1.2443e-06	0.00021116	GRIN2D	glutamate receptor, ionotropic, N-methyl D-aspartate 2D [Source:HGNC Symbol;Acc:4588]
ENSG00000105467	12.0943	35.1605	-1.5396	0.00041183	0.020971	SYNGR4	synaptogyrin 4 [Source:HGNC Symbol;Acc:11502]
ENSG00000105552	2863.41	941.228	1.6051	8.7949e-12	7.5368e-09	BCAT2	branched chain amino-acid transaminase 2, mitochondrial [Source:HGNC Symbol;Acc:977]
ENSG00000105643	757.079	1604.4	-1.0835	3.3536e-06	0.000477	ARRDC2	arrestin domain containing 2 [Source:HGNC Symbol;Acc:25225]
ENSG00000105649	60.5514	23.7975	1.3473	0.0014187	0.049522	RAB3A	RAB3A, member RAS oncogene family [Source:HGNC Symbol;Acc:9777]
ENSG00000105808	34.4202	87.8856	-1.3524	0.00014365	0.0093789	RASA4	RAS p21 protein activator 4 [Source:HGNC Symbol;Acc:23181]
ENSG00000105810	2162.42	6257.65	-1.533	0.001342	0.047769	CDK6	cyclin-dependent kinase 6 [Source:HGNC Symbol;Acc:1777]
ENSG00000105829	362.726	810.343	-1.1597	1.451e-06	0.00024502	BET1	Bet1 golgi vesicular membrane trafficking protein [Source:HGNC Symbol;Acc:14562]
ENSG00000105854	8928.94	15662.8	-0.81078	0.00036454	0.019555	PON2	paraoxonase 2 [Source:HGNC Symbol;Acc:9205]
ENSG00000105926	577.224	1038.01	-0.84662	0.00033931	0.01858	MPP6	membrane protein, palmitoylated 6 (MAGUK p55 subfamily member 6) [Source:HGNC Symbol;Acc:18167]
ENSG00000105971	3000.45	7573.6	-1.3358	1.967e-07	4.3781e-05	CAV2	caveolin 2 [Source:HGNC Symbol;Acc:1528]
ENSG00000106004	170.669	75.6021	1.1747	0.00039063	0.020349	HOXA5	homeobox A5 [Source:HGNC Symbol;Acc:5106]
ENSG00000106078	696.066	369.689	0.91291	0.00083388	0.03448	COBL	cordon-bleu WH2 repeat protein [Source:HGNC Symbol;Acc:22199]
ENSG00000106348	2949.68	1310.73	1.1702	4.7405e-07	9.1804e-05	IMPDH1	IMP (inosine 5'-monophosphate) dehydrogenase 1 [Source:HGNC Symbol;Acc:6052]
ENSG00000106351	507.315	903.479	-0.83261	0.00041187	0.020971	AGFG2	ArfGAP with FG repeats 2 [Source:HGNC Symbol;Acc:5177]
ENSG00000106780	2079.39	917.136	1.181	3.7333e-07	7.5274e-05	MEGF9	multiple EGF-like-domains 9 [Source:HGNC Symbol;Acc:3234]
ENSG00000106785	1196.42	234.714	2.3497	6.9732e-05	0.0054949	TRIM14	tripartite motif containing 14 [Source:HGNC Symbol;Acc:16283]
ENSG00000106853	6092.38	10541.9	-0.79105	0.00052475	0.02481	PTGR1	prostaglandin reductase 1 [Source:HGNC Symbol;Acc:18429]
ENSG00000107263	1733.62	994.579	0.80163	0.00058795	0.027052	RAPGEF1	Rap guanine nucleotide exchange factor (GEF) 1 [Source:HGNC Symbol;Acc:4568]
ENSG00000107521	1085.7	637.132	0.76896	0.0010306	0.039917	HPS1	Hermansky-Pudlak syndrome 1 [Source:HGNC Symbol;Acc:5163]
ENSG00000107679	1332.88	2604.04	-0.96621	0.00041316	0.020971	PLEKHA1	pleckstrin homology domain containing, family A (phosphoinositide binding specific) member 1 [Source:HGNC Symbol;Acc:14335]
ENSG00000107738	544.373	1692.37	-1.6364	3.8063e-05	0.0033115	C10orf54	chromosome 10 open reading frame 54 [Source:HGNC Symbol;Acc:30085]
ENSG00000108106	3828.17	7221.18	-0.91558	6.2496e-05	0.0050169	UBE2S	ubiquitin-conjugating enzyme E2S [Source:HGNC Symbol;Acc:17895]
ENSG00000108256	2957.95	6695.81	-1.1787	3.2314e-07	6.6326e-05	NUFIP2	nuclear fragile X mental retardation protein interacting protein 2 [Source:HGNC Symbol;Acc:17634]
ENSG00000108262	2314.22	1346.05	0.78179	0.00086039	0.035236	GIT1	G protein-coupled receptor kinase interacting ArfGAP 1 [Source:HGNC Symbol;Acc:4272]
ENSG00000108375	632.911	1478.49	-1.2241	4.8956e-05	0.0041029	RNF43	ring finger protein 43 [Source:HGNC Symbol;Acc:18505]
ENSG00000108395	770.265	1387.11	-0.84865	0.00030587	0.017224	TRIM37	tripartite motif containing 37 [Source:HGNC Symbol;Acc:7523]
ENSG00000108557	1729.48	1022.33	0.75848	0.0011154	0.042294	RAI1	retinoic acid induced 1 [Source:HGNC Symbol;Acc:9834]
ENSG00000108602	10366.8	28571.2	-1.4626	4.9468e-08	1.437e-05	ALDH3A1	aldehyde dehydrogenase 3 family, member A1 [Source:HGNC Symbol;Acc:405]
ENSG00000108669	1652.15	949.209	0.79955	0.00061119	0.027897	CYTH1	cytohesin 1 [Source:HGNC Symbol;Acc:9501]
ENSG00000108691	400.928	3224.32	-3.0076	0.00057011	0.026516	CCL2	chemokine (C-C motif) ligand 2 [Source:HGNC Symbol;Acc:10618]
ENSG00000108960	3423	8199.03	-1.2602	1.1421e-07	2.8576e-05	MMD	monocyte to macrophage differentiation-associated [Source:HGNC Symbol;Acc:7153]
ENSG00000109189	412.426	798	-0.95225	6.4452e-05	0.0051498	USP46	ubiquitin specific peptidase 46 [Source:HGNC Symbol;Acc:20075]
ENSG00000109265	152.642	60.4284	1.3369	2.3211e-05	0.0022583	KIAA1211	KIAA1211 [Source:HGNC Symbol;Acc:29219]
ENSG00000109436	571.216	1621.35	-1.5051	5.1136e-08	1.473e-05	TBC1D9	TBC1 domain family, member 9 (with GRAM domain) [Source:HGNC Symbol;Acc:21710]
ENSG00000109674	413.184	745.91	-0.85222	0.00037366	0.019827	NEIL3	nei endonuclease VIII-like 3 (E. coli) [Source:HGNC Symbol;Acc:24573]
ENSG00000109819	1216.35	532.477	1.1918	3.461e-07	7.0617e-05	PPARGC1A	peroxisome proliferator-activated receptor gamma, coactivator 1 alpha [Source:HGNC Symbol;Acc:9237]
ENSG00000109906	67.6659	128.804	-0.92868	0.0012102	0.044509	ZBTB16	zinc finger and BTB domain containing 16 [Source:HGNC Symbol;Acc:12930]
ENSG00000110042	724.14	382.351	0.92137	0.00011894	0.0081866	DTX4	deltex homolog 4 (Drosophila) [Source:HGNC Symbol;Acc:29151]
ENSG00000110046	974.032	316.974	1.6196	1.521e-05	0.001598	ATG2A	autophagy related 2A [Source:HGNC Symbol;Acc:29028]
ENSG00000110075	1890.77	4242.02	-1.1658	5.0962e-07	9.8139e-05	PPP6R3	protein phosphatase 6, regulatory subunit 3 [Source:HGNC Symbol;Acc:1173]
ENSG00000110092	7839.56	13998.5	-0.83643	0.00033767	0.018545	CCND1	cyclin D1 [Source:HGNC Symbol;Acc:1582]
ENSG00000110422	1670.32	2936.95	-0.8142	0.00053801	0.025228	HIPK3	homeodomain interacting protein kinase 3 [Source:HGNC Symbol;Acc:4915]
ENSG00000110651	5539.6	1521.48	1.8643	2.1422e-15	8.1588e-12	CD81	CD81 molecule [Source:HGNC Symbol;Acc:1701]
ENSG00000110697	1461.15	811.688	0.8481	0.00081879	0.034087	PITPNM1	phosphatidylinositol transfer protein, membrane-associated 1 [Source:HGNC Symbol;Acc:9003]
ENSG00000111057	19681.7	42218.6	-1.101	1.8385e-06	0.00029868	KRT18	keratin 18 [Source:HGNC Symbol;Acc:6430]
ENSG00000111186	19.1952	84.3098	-2.135	0.00064152	0.028934	WNT5B	wingless-type MMTV integration site family, member 5B [Source:HGNC Symbol;Acc:16265]
ENSG00000111266	5412.98	2857.49	0.92167	0.00014093	0.0092722	DUSP16	dual specificity phosphatase 16 [Source:HGNC Symbol;Acc:17909]
ENSG00000111674	2946.57	4873.3	-0.72587	0.0014296	0.049715	ENO2	enolase 2 (gamma, neuronal) [Source:HGNC Symbol;Acc:3353]
ENSG00000111676	2956.98	1743.98	0.76174	0.00098432	0.03856	ATN1	atrophin 1 [Source:HGNC Symbol;Acc:3033]
ENSG00000111711	888.078	1931.68	-1.1211	1.5992e-06	0.0002661	GOLT1B	golgi transport 1B [Source:HGNC Symbol;Acc:20175]
ENSG00000111816	258.903	596.573	-1.2043	1.0013e-06	0.00017423	FRK	fyn-related kinase [Source:HGNC Symbol;Acc:3955]
ENSG00000111911	347.423	841.964	-1.2771	1.0933e-07	2.776e-05	HINT3	histidine triad nucleotide binding protein 3 [Source:HGNC Symbol;Acc:18468]
ENSG00000112238	42.7862	17.0557	1.3269	0.00091746	0.036653	PRDM13	PR domain containing 13 [Source:HGNC Symbol;Acc:13998]
ENSG00000112787	1552.42	592.298	1.3901	1.359e-07	3.2576e-05	FBRSL1	fibrosin-like 1 [Source:HGNC Symbol;Acc:29308]
ENSG00000112852	179.487	63.2585	1.5045	6.8144e-07	0.00012425	PCDHB2	protocadherin beta 2 [Source:HGNC Symbol;Acc:8687]
ENSG00000112972	2818.81	6004.8	-1.091	0.00035943	0.019341	HMGCS1	3-hydroxy-3-methylglutaryl-CoA synthase 1 (soluble) [Source:HGNC Symbol;Acc:5007]
ENSG00000112977	1634.02	888.984	0.8782	0.00017	0.010771	DAP	death-associated protein [Source:HGNC Symbol;Acc:2672]
ENSG00000113209	113.16	31.1122	1.8628	4.4969e-09	1.9762e-06	PCDHB5	protocadherin beta 5 [Source:HGNC Symbol;Acc:8690]
ENSG00000113441	1018.61	1884.72	-0.88775	0.00013891	0.0092104	LNPEP	leucyl/cystinyl aminopeptidase [Source:HGNC Symbol;Acc:6656]
ENSG00000113638	155.173	327.337	-1.0769	2.5379e-05	0.0024233	TTC33	tetratricopeptide repeat domain 33 [Source:HGNC Symbol;Acc:29959]
ENSG00000114023	1570.67	794.539	0.98319	2.3257e-05	0.0022583	FAM162A	family with sequence similarity 162, member A [Source:HGNC Symbol;Acc:17865]
ENSG00000114166	633.984	1107.94	-0.80536	0.00062633	0.028405	KAT2B	K(lysine) acetyltransferase 2B [Source:HGNC Symbol;Acc:8638]
ENSG00000114346	2750.76	5220.81	-0.92444	5.7611e-05	0.0046907	ECT2	epithelial cell transforming sequence 2 oncogene [Source:HGNC Symbol;Acc:3155]
ENSG00000114631	810.392	458.539	0.82158	0.00056046	0.026138	PODXL2	podocalyxin-like 2 [Source:HGNC Symbol;Acc:17936]
ENSG00000114698	328.465	772.942	-1.2346	0.0003694	0.01967	PLSCR4	phospholipid scramblase 4 [Source:HGNC Symbol;Acc:16497]
ENSG00000114739	415.174	1138.59	-1.4555	0.00052054	0.024679	ACVR2B	activin A receptor, type IIB [Source:HGNC Symbol;Acc:174]
ENSG00000114771	525.606	891.721	-0.76261	0.0013679	0.048341	AADAC	arylacetamide deacetylase [Source:HGNC Symbol;Acc:17]
ENSG00000114812	20.6618	65.2258	-1.6585	3.9315e-05	0.0034031	VIPR1	vasoactive intestinal peptide receptor 1 [Source:HGNC Symbol;Acc:12694]
ENSG00000115266	242.242	119.053	1.0248	0.00077832	0.032971	APC2	adenomatosis polyposis coli 2 [Source:HGNC Symbol;Acc:24036]
ENSG00000115295	1123.35	3183.74	-1.5029	1.9321e-08	6.3683e-06	CLIP4	CAP-GLY domain containing linker protein family, member 4 [Source:HGNC Symbol;Acc:26108]
ENSG00000115310	13935.2	5575.27	1.3216	1.0603e-08	3.908e-06	RTN4	reticulon 4 [Source:HGNC Symbol;Acc:14085]
ENSG00000115507	145.864	58.514	1.3178	3.3849e-05	0.0030215	OTX1	orthodenticle homeobox 1 [Source:HGNC Symbol;Acc:8521]
ENSG00000115718	26.7599	67.8192	-1.3416	0.00010205	0.0072571	PROC	protein C (inactivator of coagulation factors Va and VIIIa) [Source:HGNC Symbol;Acc:9451]
ENSG00000115762	2346.45	4839.82	-1.0445	5.5028e-06	0.00069604	PLEKHB2	pleckstrin homology domain containing, family B (evectins) member 2 [Source:HGNC Symbol;Acc:19236]
ENSG00000116128	1109.33	521.295	1.0895	0.00014435	0.0094067	BCL9	B-cell CLL/lymphoma 9 [Source:HGNC Symbol;Acc:1008]
ENSG00000116406	860.84	1581.49	-0.87747	0.00058588	0.027052	EDEM3	ER degradation enhancer, mannosidase alpha-like 3 [Source:HGNC Symbol;Acc:16787]
ENSG00000116604	3002.5	1792.25	0.74439	0.0011886	0.043999	MEF2D	myocyte enhancer factor 2D [Source:HGNC Symbol;Acc:6997]
ENSG00000116649	2162.31	503.918	2.1013	2.2901e-18	3.9251e-14	SRM	spermidine synthase [Source:HGNC Symbol;Acc:11296]
ENSG00000116675	199.781	610.605	-1.6118	1.7765e-08	6.0291e-06	DNAJC6	DnaJ (Hsp40) homolog, subfamily C, member 6 [Source:HGNC Symbol;Acc:15469]
ENSG00000116678	187.242	717.024	-1.9371	0.00025215	0.014675	LEPR	leptin receptor [Source:HGNC Symbol;Acc:6554]
ENSG00000116729	742.745	384.751	0.94894	8.3331e-05	0.0063185	WLS	wntless homolog (Drosophila) [Source:HGNC Symbol;Acc:30238]
ENSG00000116786	1189.63	703.015	0.75889	0.0012769	0.046273	PLEKHM2	pleckstrin homology domain containing, family M (with RUN domain) member 2 [Source:HGNC Symbol;Acc:29131]
ENSG00000116791	2037.07	3729.38	-0.87244	0.00014963	0.0096229	CRYZ	crystallin, zeta (quinone reductase) [Source:HGNC Symbol;Acc:2419]
ENSG00000116833	730.321	426.691	0.77534	0.0011057	0.042066	NR5A2	nuclear receptor subfamily 5, group A, member 2 [Source:HGNC Symbol;Acc:7984]
ENSG00000117020	1472.3	2501.12	-0.7645	0.00088444	0.036006	AKT3	v-akt murine thymoma viral oncogene homolog 3 (protein kinase B, gamma) [Source:HGNC Symbol;Acc:393]
ENSG00000117298	2926.64	1521.61	0.94365	4.969e-05	0.0041544	ECE1	endothelin converting enzyme 1 [Source:HGNC Symbol;Acc:3146]
ENSG00000117650	503.691	1095.99	-1.1216	0.00031042	0.01733	NEK2	NIMA-related kinase 2 [Source:HGNC Symbol;Acc:7745]
ENSG00000118046	1472.27	627.71	1.2299	9.0077e-05	0.0066259	STK11	serine/threonine kinase 11 [Source:HGNC Symbol;Acc:11389]
ENSG00000118194	2.84912	24.2821	-3.0913	0.0013675	0.048341	TNNT2	troponin T type 2 (cardiac) [Source:HGNC Symbol;Acc:11949]
ENSG00000118242	380.229	178.362	1.0921	1.2526e-05	0.0014087	MREG	melanoregulin [Source:HGNC Symbol;Acc:25478]
ENSG00000118276	164.118	473.872	-1.5298	2.2252e-09	1.0594e-06	B4GALT6	UDP-Gal:betaGlcNAc beta 1,4- galactosyltransferase, polypeptide 6 [Source:HGNC Symbol;Acc:929]
ENSG00000118898	784.456	1379.06	-0.81392	0.00070339	0.030832	PPL	periplakin [Source:HGNC Symbol;Acc:9273]
ENSG00000118960	1261.43	583.867	1.1113	9.4586e-05	0.0068546	HS1BP3	HCLS1 binding protein 3 [Source:HGNC Symbol;Acc:24979]
ENSG00000119242	822.634	413.591	0.99205	3.5478e-05	0.0031343	CCDC92	coiled-coil domain containing 92 [Source:HGNC Symbol;Acc:29563]
ENSG00000119314	2291.09	7076.31	-1.627	6.1363e-09	2.5612e-06	PTBP3	polypyrimidine tract binding protein 3 [Source:HGNC Symbol;Acc:10253]
ENSG00000119326	653.012	1210.83	-0.89081	0.00013145	0.0087832	CTNNAL1	catenin (cadherin-associated protein), alpha-like 1 [Source:HGNC Symbol;Acc:2512]
ENSG00000119547	248.03	118.191	1.0694	4.0781e-05	0.0035035	ONECUT2	one cut homeobox 2 [Source:HGNC Symbol;Acc:8139]
ENSG00000119574	649.026	223.984	1.5349	5.1679e-10	3.0024e-07	ZBTB45	zinc finger and BTB domain containing 45 [Source:HGNC Symbol;Acc:23715]
ENSG00000119915	34.1666	12.5351	1.4466	0.00098359	0.03856	ELOVL3	ELOVL fatty acid elongase 3 [Source:HGNC Symbol;Acc:18047]
ENSG00000120068	377.053	159.692	1.2395	0.0013169	0.047317	HOXB8	homeobox B8 [Source:HGNC Symbol;Acc:5119]
ENSG00000120254	1612.45	832.692	0.9534	4.1341e-05	0.0035339	MTHFD1L	methylenetetrahydrofolate dehydrogenase (NADP+ dependent) 1-like [Source:HGNC Symbol;Acc:21055]
ENSG00000120327	40.0866	11.5678	1.793	2.8529e-05	0.0026719	PCDHB14	protocadherin beta 14 [Source:HGNC Symbol;Acc:8685]
ENSG00000120549	835.042	412.163	1.0186	2.0409e-05	0.0020304	KIAA1217	KIAA1217 [Source:HGNC Symbol;Acc:25428]
ENSG00000120709	1224.76	619.442	0.98346	2.8748e-05	0.0026848	FAM53C	family with sequence similarity 53, member C [Source:HGNC Symbol;Acc:1336]
ENSG00000120756	452.767	1158.57	-1.3555	5.3779e-06	0.00068785	PLS1	plastin 1 [Source:HGNC Symbol;Acc:9090]
ENSG00000120868	569.546	1035.63	-0.86262	0.00024219	0.014191	APAF1	apoptotic peptidase activating factor 1 [Source:HGNC Symbol;Acc:576]
ENSG00000121236	574.268	973.632	-0.76165	0.0011247	0.042458	TRIM6	tripartite motif containing 6 [Source:HGNC Symbol;Acc:16277]
ENSG00000122008	351.648	658.247	-0.9045	0.0001787	0.011178	POLK	polymerase (DNA directed) kappa [Source:HGNC Symbol;Acc:9183]
ENSG00000122390	254.055	102.184	1.314	7.5414e-07	0.00013621	NAA60	N(alpha)-acetyltransferase 60, NatF catalytic subunit [Source:HGNC Symbol;Acc:25875]
ENSG00000122861	1355.17	6289.74	-2.2145	0.00068774	0.03034	PLAU	plasminogen activator, urokinase [Source:HGNC Symbol;Acc:9052]
ENSG00000123091	608.066	1618.07	-1.412	2.2748e-09	1.0681e-06	RNF11	ring finger protein 11 [Source:HGNC Symbol;Acc:10056]
ENSG00000123178	540.585	960.14	-0.82872	0.00045857	0.022336	SPRYD7	SPRY domain containing 7 [Source:HGNC Symbol;Acc:14297]
ENSG00000124098	823.956	353.129	1.2224	5.8871e-06	0.00073381	FAM210B	family with sequence similarity 210, member B [Source:HGNC Symbol;Acc:16102]
ENSG00000124126	249.04	571.728	-1.1989	1.2868e-05	0.0014343	PREX1	phosphatidylinositol-3,4,5-trisphosphate-dependent Rac exchange factor 1 [Source:HGNC Symbol;Acc:32594]
ENSG00000124145	941.054	1888.13	-1.0046	1.4271e-05	0.0015335	SDC4	syndecan 4 [Source:HGNC Symbol;Acc:10661]
ENSG00000124171	279.666	572.661	-1.034	0.00072392	0.031411	PARD6B	par-6 partitioning defective 6 homolog beta (C. elegans) [Source:HGNC Symbol;Acc:16245]
ENSG00000124205	28.9902	224.313	-2.9519	3.9378e-16	2.2497e-12	EDN3	endothelin 3 [Source:HGNC Symbol;Acc:3178]
ENSG00000124333	542.783	1586.76	-1.5476	7.641e-11	5.4566e-08	VAMP7	vesicle-associated membrane protein 7 [Source:HGNC Symbol;Acc:11486]
ENSG00000124440	1.26273	12.1794	-3.2698	0.0013133	0.047236	HIF3A	hypoxia inducible factor 3, alpha subunit [Source:HGNC Symbol;Acc:15825]
ENSG00000124664	69.8893	178.567	-1.3533	0.00040552	0.02084	SPDEF	SAM pointed domain containing ets transcription factor [Source:HGNC Symbol;Acc:17257]
ENSG00000124788	451.047	803.386	-0.83282	0.00043721	0.021657	ATXN1	ataxin 1 [Source:HGNC Symbol;Acc:10548]
ENSG00000125089	257.909	467.68	-0.85866	0.00043653	0.021657	SH3TC1	SH3 domain and tetratricopeptide repeats 1 [Source:HGNC Symbol;Acc:26009]
ENSG00000125257	2179.83	5157.37	-1.2424	0.00035654	0.019235	ABCC4	ATP-binding cassette, sub-family C (CFTR/MRP), member 4 [Source:HGNC Symbol;Acc:55]
ENSG00000125503	2134.25	1094.2	0.96385	3.7738e-05	0.0032915	PPP1R12C	protein phosphatase 1, regulatory subunit 12C [Source:HGNC Symbol;Acc:14947]
ENSG00000125505	3457.09	2069.79	0.74008	0.0013624	0.048313	MBOAT7	membrane bound O-acyltransferase domain containing 7 [Source:HGNC Symbol;Acc:15505]
ENSG00000125648	1321.7	742.705	0.83153	0.00036955	0.01967	SLC25A23	solute carrier family 25 (mitochondrial carrier; phosphate carrier), member 23 [Source:HGNC Symbol;Acc:19375]
ENSG00000125817	4820.29	1791.98	1.4276	2.8454e-09	1.3005e-06	CENPB	centromere protein B, 80kDa [Source:HGNC Symbol;Acc:1852]
ENSG00000125834	1317.62	771.124	0.7729	0.00097295	0.038334	STK35	serine/threonine kinase 35 [Source:HGNC Symbol;Acc:16254]
ENSG00000125864	146.222	302.144	-1.0471	4.3661e-05	0.0037045	BFSP1	beaded filament structural protein 1, filensin [Source:HGNC Symbol;Acc:1040]
ENSG00000126003	980.366	537.862	0.86608	0.00026174	0.015054	PLAGL2	pleiomorphic adenoma gene-like 2 [Source:HGNC Symbol;Acc:9047]
ENSG00000126243	709.421	122.964	2.5284	3.0699e-06	0.00045164	LRFN3	leucine rich repeat and fibronectin type III domain containing 3 [Source:HGNC Symbol;Acc:28370]
ENSG00000126254	3537.71	1707.79	1.0507	1.9781e-05	0.0019884	RBM42	RNA binding motif protein 42 [Source:HGNC Symbol;Acc:28117]
ENSG00000126461	3551.71	1416.02	1.3267	1.1985e-08	4.3704e-06	SCAF1	SR-related CTD-associated factor 1 [Source:HGNC Symbol;Acc:30403]
ENSG00000126603	1020.25	543.009	0.90988	0.00012347	0.0083975	GLIS2	GLIS family zinc finger 2 [Source:HGNC Symbol;Acc:29450]
ENSG00000126822	860.991	1444.63	-0.74663	0.0012916	0.046602	PLEKHG3	pleckstrin homology domain containing, family G (with RhoGef domain) member 3 [Source:HGNC Symbol;Acc:20364]
ENSG00000126878	42.4977	126.102	-1.5691	0.00011614	0.008053	AIF1L	allograft inflammatory factor 1-like [Source:HGNC Symbol;Acc:28904]
ENSG00000127580	231.019	113.216	1.0289	9.9506e-05	0.0071815	WDR24	WD repeat domain 24 [Source:HGNC Symbol;Acc:20852]
ENSG00000127585	166.386	69.1203	1.2674	0.00017715	0.011101	FBXL16	F-box and leucine-rich repeat protein 16 [Source:HGNC Symbol;Acc:14150]
ENSG00000127870	724.043	1426.87	-0.9787	2.9988e-05	0.0027411	RNF6	ring finger protein (C3H2C3 type) 6 [Source:HGNC Symbol;Acc:10069]
ENSG00000127995	546.303	1018.37	-0.89849	0.00013719	0.0091311	CASD1	CAS1 domain containing 1 [Source:HGNC Symbol;Acc:16014]
ENSG00000128011	499.795	149.839	1.7379	1.9406e-05	0.0019623	LRFN1	leucine rich repeat and fibronectin type III domain containing 1 [Source:HGNC Symbol;Acc:29290]
ENSG00000128309	1780.37	903.56	0.97848	4.8868e-05	0.0041029	MPST	mercaptopyruvate sulfurtransferase [Source:HGNC Symbol;Acc:7223]
ENSG00000129009	12.3284	57.3038	-2.2166	0.00045707	0.022321	ISLR	immunoglobulin superfamily containing leucine-rich repeat [Source:HGNC Symbol;Acc:6133]
ENSG00000129195	431.231	915.963	-1.0868	5.6805e-06	0.00071324	FAM64A	family with sequence similarity 64, member A [Source:HGNC Symbol;Acc:25483]
ENSG00000129521	1444.54	2689.47	-0.89671	0.00076293	0.032567	EGLN3	egl nine homolog 3 (C. elegans) [Source:HGNC Symbol;Acc:14661]
ENSG00000129654	1.57164	21.4297	-3.7693	1.055e-07	2.7191e-05	FOXJ1	forkhead box J1 [Source:HGNC Symbol;Acc:3816]
ENSG00000129757	22.5159	63.2436	-1.49	2.652e-05	0.0025112	CDKN1C	cyclin-dependent kinase inhibitor 1C (p57, Kip2) [Source:HGNC Symbol;Acc:1786]
ENSG00000129951	97.7175	44.2816	1.1419	0.0010722	0.041112	LPPR3	hsa-mir-3187 [Source:miRBase;Acc:MI0014231]
ENSG00000129968	1198.87	594.713	1.0114	1.7615e-05	0.0018078	ABHD17A	abhydrolase domain containing 17A [Source:HGNC Symbol;Acc:28756]
ENSG00000130054	387.583	124.26	1.6411	3.2599e-06	0.0004656	FAM155B	family with sequence similarity 155, member B [Source:HGNC Symbol;Acc:30701]
ENSG00000130255	5809.72	2723.38	1.0931	0.00032845	0.018139	RPL36	ribosomal protein L36 [Source:HGNC Symbol;Acc:13631]
ENSG00000130270	139.082	305.349	-1.1345	1.1894e-05	0.001359	ATP8B3	ATPase, aminophospholipid transporter, class I, type 8B, member 3 [Source:HGNC Symbol;Acc:13535]
ENSG00000130382	1014.37	493.046	1.0408	1.0832e-05	0.0012551	MLLT1	myeloid/lymphoid or mixed-lineage leukemia (trithorax homolog, Drosophila); translocated to, 1 [Source:HGNC Symbol;Acc:7134]
ENSG00000130433	79.5191	232.256	-1.5463	0.00044399	0.021867	CACNG6	calcium channel, voltage-dependent, gamma subunit 6 [Source:HGNC Symbol;Acc:13625]
ENSG00000130479	556.804	215.693	1.3682	3.0835e-08	9.4372e-06	MAP1S	microtubule-associated protein 1S [Source:HGNC Symbol;Acc:15715]
ENSG00000130522	1864.74	388.417	2.2633	0.00022382	0.013343	JUND	jun D proto-oncogene [Source:HGNC Symbol;Acc:6206]
ENSG00000130558	44.3277	106.824	-1.269	3.2334e-05	0.0029167	OLFM1	olfactomedin 1 [Source:HGNC Symbol;Acc:17187]
ENSG00000130638	2899.47	5015.95	-0.79073	0.00053672	0.025203	ATXN10	ataxin 10 [Source:HGNC Symbol;Acc:10549]
ENSG00000130669	2744.35	629.629	2.1239	4.1936e-15	1.4375e-11	PAK4	p21 protein (Cdc42/Rac)-activated kinase 4 [Source:HGNC Symbol;Acc:16059]
ENSG00000130768	34.4398	13.0415	1.401	0.00112	0.04236	SMPDL3B	sphingomyelin phosphodiesterase, acid-like 3B [Source:HGNC Symbol;Acc:21416]
ENSG00000130821	757.699	197.367	1.9407	4.5153e-06	0.00060459	SLC6A8	solute carrier family 6 (neurotransmitter transporter, creatine), member 8 [Source:HGNC Symbol;Acc:11055]
ENSG00000130881	1700.99	444.584	1.9358	8.8722e-16	3.8015e-12	LRP3	low density lipoprotein receptor-related protein 3 [Source:HGNC Symbol;Acc:6695]
ENSG00000131019	65.8616	25.8548	1.349	0.00010802	0.0076188	ULBP3	UL16 binding protein 3 [Source:HGNC Symbol;Acc:14895]
ENSG00000131094	391.363	220.901	0.82511	0.00091585	0.036632	C1QL1	complement component 1, q subcomponent-like 1 [Source:HGNC Symbol;Acc:24182]
ENSG00000131188	555.63	188.219	1.5617	0.00025448	0.014785	PRR7	proline rich 7 (synaptic) [Source:HGNC Symbol;Acc:28130]
ENSG00000131196	177.877	90.9549	0.96766	0.00088591	0.036023	NFATC1	nuclear factor of activated T-cells, cytoplasmic, calcineurin-dependent 1 [Source:HGNC Symbol;Acc:7775]
ENSG00000131242	463.134	214.985	1.1072	0.00039441	0.020484	RAB11FIP4	RAB11 family interacting protein 4 (class II) [Source:HGNC Symbol;Acc:30267]
ENSG00000131408	2455.61	1365.61	0.84654	0.00025636	0.014844	NR1H2	nuclear receptor subfamily 1, group H, member 2 [Source:HGNC Symbol;Acc:7965]
ENSG00000131446	3641.54	1781.26	1.0317	0.0001286	0.0086437	MGAT1	mannosyl (alpha-1,3-)-glycoprotein beta-1,2-N-acetylglucosaminyltransferase [Source:HGNC Symbol;Acc:7044]
ENSG00000131668	97.6163	36.0165	1.4385	6.3771e-06	0.00078914	BARX1	BARX homeobox 1 [Source:HGNC Symbol;Acc:955]
ENSG00000131899	985.151	326.833	1.5918	5.6754e-11	4.4214e-08	LLGL1	lethal giant larvae homolog 1 (Drosophila) [Source:HGNC Symbol;Acc:6628]
ENSG00000131941	2511.66	5821.38	-1.2127	1.3766e-07	3.2656e-05	RHPN2	rhophilin, Rho GTPase binding protein 2 [Source:HGNC Symbol;Acc:19974]
ENSG00000132024	592.636	276.027	1.1023	6.2357e-06	0.00077444	CC2D1A	coiled-coil and C2 domain containing 1A [Source:HGNC Symbol;Acc:30237]
ENSG00000132361	5068.43	3053.28	0.73118	0.0013189	0.047339	CLUH	clustered mitochondria (cluA/CLU1) homolog [Source:HGNC Symbol;Acc:29094]
ENSG00000132471	2248.56	934.394	1.2669	1.1889e-07	2.9532e-05	WBP2	WW domain binding protein 2 [Source:HGNC Symbol;Acc:12738]
ENSG00000132510	1479.31	545.312	1.4398	0.00083708	0.03457	KDM6B	lysine (K)-specific demethylase 6B [Source:HGNC Symbol;Acc:29012]
ENSG00000132563	257.025	140.197	0.87446	0.00078615	0.033187	REEP2	receptor accessory protein 2 [Source:HGNC Symbol;Acc:17975]
ENSG00000132622	130.419	55.8492	1.2235	3.2243e-05	0.0029162	HSPA12B	heat shock 70kD protein 12B [Source:HGNC Symbol;Acc:16193]
ENSG00000132763	175.747	94.8368	0.88998	0.0011209	0.04236	MMACHC	methylmalonic aciduria (cobalamin deficiency) cblC type, with homocystinuria [Source:HGNC Symbol;Acc:24525]
ENSG00000132768	820.612	415.823	0.98073	3.7158e-05	0.0032492	DPH2	DPH2 homolog (S. cerevisiae) [Source:HGNC Symbol;Acc:3004]
ENSG00000132819	725.174	363.899	0.99479	0.001283	0.046342	RBM38	RNA binding motif protein 38 [Source:HGNC Symbol;Acc:15818]
ENSG00000132846	344.102	105.191	1.7098	6.2781e-11	4.6783e-08	ZBED3	zinc finger, BED-type containing 3 [Source:HGNC Symbol;Acc:20711]
ENSG00000133030	7466.24	4132.48	0.85337	0.00019763	0.012075	MPRIP	myosin phosphatase Rho interacting protein [Source:HGNC Symbol;Acc:30321]
ENSG00000133243	1653.69	607.787	1.4441	1.0151e-09	5.3533e-07	BTBD2	BTB (POZ) domain containing 2 [Source:HGNC Symbol;Acc:15504]
ENSG00000133250	179.401	76.9143	1.2219	1.1421e-05	0.0013137	ZNF414	zinc finger protein 414 [Source:HGNC Symbol;Acc:20630]
ENSG00000133275	1814.99	844.722	1.1034	3.2241e-06	0.0004656	CSNK1G2	casein kinase 1, gamma 2 [Source:HGNC Symbol;Acc:2455]
ENSG00000133318	3409.98	6630.95	-0.95945	2.8993e-05	0.0026848	RTN3	reticulon 3 [Source:HGNC Symbol;Acc:10469]
ENSG00000133393	1268.71	2368.82	-0.90081	0.00010133	0.0072261	FOPNL	FGFR1OP N-terminal like [Source:HGNC Symbol;Acc:26435]
ENSG00000133703	982.485	1654.65	-0.75202	0.0012015	0.044285	KRAS	v-Ki-ras2 Kirsten rat sarcoma viral oncogene homolog [Source:HGNC Symbol;Acc:6407]
ENSG00000134317	51.6535	163.083	-1.6587	1.6002e-07	3.6568e-05	GRHL1	grainyhead-like 1 (Drosophila) [Source:HGNC Symbol;Acc:17923]
ENSG00000134352	3458.17	8554.65	-1.3067	1.3849e-05	0.0015112	IL6ST	interleukin 6 signal transducer (gp130, oncostatin M receptor) [Source:HGNC Symbol;Acc:6021]
ENSG00000134569	419.176	781.931	-0.89949	0.00099019	0.03867	LRP4	low density lipoprotein receptor-related protein 4 [Source:HGNC Symbol;Acc:6696]
ENSG00000134590	2782.82	831.661	1.7425	1.762e-13	3.1232e-10	FAM127A	family with sequence similarity 127, member A [Source:HGNC Symbol;Acc:2569]
ENSG00000134602	681.095	382.843	0.8311	0.00051162	0.024357	MST4	Serine/threonine-protein kinase MST4 [Source:UniProtKB/Swiss-Prot;Acc:Q9P289]
ENSG00000134852	559.794	1068.66	-0.93283	7.8335e-05	0.0060206	CLOCK	clock circadian regulator [Source:HGNC Symbol;Acc:2082]
ENSG00000135002	1106.81	3338.25	-1.5927	4.0201e-11	3.2047e-08	RFK	riboflavin kinase [Source:HGNC Symbol;Acc:30324]
ENSG00000135048	9960.06	20527.7	-1.0433	2.9699e-05	0.0027219	TMEM2	transmembrane protein 2 [Source:HGNC Symbol;Acc:11869]
ENSG00000135205	95.4362	218.896	-1.1976	0.00085553	0.03512	CCDC146	coiled-coil domain containing 146 [Source:HGNC Symbol;Acc:29296]
ENSG00000135272	464.054	828.057	-0.83544	0.0004369	0.021657	MDFIC	MyoD family inhibitor domain containing [Source:HGNC Symbol;Acc:28870]
ENSG00000135525	2126.36	784.824	1.4379	9.5044e-10	5.0905e-07	MAP7	microtubule-associated protein 7 [Source:HGNC Symbol;Acc:6869]
ENSG00000135698	343.648	592.207	-0.78517	0.0011172	0.042315	MPHOSPH6	M-phase phosphoprotein 6 [Source:HGNC Symbol;Acc:7214]
ENSG00000135750	368.407	628.703	-0.77108	0.0011946	0.044171	KCNK1	potassium channel, subfamily K, member 1 [Source:HGNC Symbol;Acc:6272]
ENSG00000136153	787.375	2736.88	-1.7974	1.7725e-06	0.00028932	LMO7	LIM domain 7 [Source:HGNC Symbol;Acc:6646]
ENSG00000136295	4905.1	1132.67	2.1146	9.7897e-06	0.0011532	TTYH3	tweety homolog 3 (Drosophila) [Source:HGNC Symbol;Acc:22222]
ENSG00000136327	56.9018	12.913	2.1396	0.00093418	0.037082	NKX2-8	NK2 homeobox 8 [Source:HGNC Symbol;Acc:16364]
ENSG00000136379	875.093	362.716	1.2706	1.2564e-07	3.0761e-05	ABHD17C	abhydrolase domain containing 17C [Source:HGNC Symbol;Acc:26925]
ENSG00000136717	857.543	485.476	0.82081	0.00050631	0.024273	BIN1	bridging integrator 1 [Source:HGNC Symbol;Acc:1052]
ENSG00000136783	154.181	452.246	-1.5525	8.9595e-10	4.8748e-07	NIPSNAP3A	nipsnap homolog 3A (C. elegans) [Source:HGNC Symbol;Acc:23619]
ENSG00000136842	21.9128	68.7422	-1.6494	0.00032264	0.017896	TMOD1	tropomodulin 1 [Source:HGNC Symbol;Acc:11871]
ENSG00000136883	69.805	262.504	-1.9109	2.9223e-12	3.1303e-09	KIF12	kinesin family member 12 [Source:HGNC Symbol;Acc:21495]
ENSG00000137168	1015.99	387.672	1.39	6.7482e-09	2.7214e-06	PPIL1	peptidylprolyl isomerase (cyclophilin)-like 1 [Source:HGNC Symbol;Acc:9260]
ENSG00000137193	625.019	1328.23	-1.0875	4.0684e-06	0.00055783	PIM1	pim-1 oncogene [Source:HGNC Symbol;Acc:8986]
ENSG00000137266	778.98	357.441	1.1239	0.00018896	0.011755	SLC22A23	solute carrier family 22, member 23 [Source:HGNC Symbol;Acc:21106]
ENSG00000137273	463.025	163.003	1.5062	8.7317e-05	0.0064785	FOXF2	forkhead box F2 [Source:HGNC Symbol;Acc:3810]
ENSG00000137575	2504.69	5006.94	-0.99929	1.3997e-05	0.0015137	SDCBP	syndecan binding protein (syntenin) [Source:HGNC Symbol;Acc:10662]
ENSG00000137673	1173.57	2946.86	-1.3283	0.00046352	0.022537	MMP7	matrix metallopeptidase 7 (matrilysin, uterine) [Source:HGNC Symbol;Acc:7174]
ENSG00000137693	1562.73	3239.9	-1.0519	5.1934e-06	0.00067285	YAP1	Yes-associated protein 1 [Source:HGNC Symbol;Acc:16262]
ENSG00000137760	166.903	292.623	-0.81004	0.0014371	0.049859	ALKBH8	alkB, alkylation repair homolog 8 (E. coli) [Source:HGNC Symbol;Acc:25189]
ENSG00000137770	584.826	1165.96	-0.99544	2.3645e-05	0.0022896	CTDSPL2	CTD (carboxy-terminal domain, RNA polymerase II, polypeptide A) small phosphatase like 2 [Source:HGNC Symbol;Acc:26936]
ENSG00000137776	2404.77	4027.07	-0.74384	0.0012306	0.04502	SLTM	SAFB-like, transcription modulator [Source:HGNC Symbol;Acc:20709]
ENSG00000137962	942.114	2348.26	-1.3176	0.00041544	0.021035	ARHGAP29	Rho GTPase activating protein 29 [Source:HGNC Symbol;Acc:30207]
ENSG00000138079	9.78515	32.9677	-1.7524	0.00040125	0.020742	SLC3A1	solute carrier family 3 (cystine, dibasic and neutral amino acid transporters, activator of cystine, dibasic and neutral amino acid transport), member 1 [Source:HGNC Symbol;Acc:11025]
ENSG00000138119	10870.8	18149.4	-0.73947	0.001225	0.044861	MYOF	myoferlin [Source:HGNC Symbol;Acc:3656]
ENSG00000138443	1021.77	1915.37	-0.90656	9.3561e-05	0.0067947	ABI2	abl-interactor 2 [Source:HGNC Symbol;Acc:24011]
ENSG00000138594	3883.62	7500.65	-0.94961	0.00050776	0.024275	TMOD3	tropomodulin 3 (ubiquitous) [Source:HGNC Symbol;Acc:11873]
ENSG00000138613	535.422	1327.2	-1.3096	4.5243e-05	0.0038198	APH1B	anterior pharynx defective 1 homolog B (C. elegans) [Source:HGNC Symbol;Acc:24080]
ENSG00000138615	4.71796	22.3971	-2.2471	0.00090045	0.036398	CILP	cartilage intermediate layer protein, nucleotide pyrophosphohydrolase [Source:HGNC Symbol;Acc:1980]
ENSG00000138641	240.975	492.232	-1.0305	2.5725e-05	0.0024427	HERC3	HECT and RLD domain containing E3 ubiquitin protein ligase 3 [Source:HGNC Symbol;Acc:4876]
ENSG00000138835	298.199	581.209	-0.96278	6.5844e-05	0.0052245	RGS3	regulator of G-protein signaling 3 [Source:HGNC Symbol;Acc:9999]
ENSG00000139132	508.215	885.034	-0.8003	0.00072878	0.031471	FGD4	FYVE, RhoGEF and PH domain containing 4 [Source:HGNC Symbol;Acc:19125]
ENSG00000139163	1323.42	2341.62	-0.82323	0.00040791	0.020908	ETNK1	ethanolamine kinase 1 [Source:HGNC Symbol;Acc:24649]
ENSG00000139291	371.057	900.765	-1.2795	9.421e-08	2.4841e-05	TMEM19	transmembrane protein 19 [Source:HGNC Symbol;Acc:25605]
ENSG00000139496	993.443	2448.19	-1.3012	2.6729e-08	8.2542e-06	NUPL1	nucleoporin like 1 [Source:HGNC Symbol;Acc:20261]
ENSG00000139514	1443.65	2896.22	-1.0044	1.3766e-05	0.0015112	SLC7A1	solute carrier family 7 (cationic amino acid transporter, y+ system), member 1 [Source:HGNC Symbol;Acc:11057]
ENSG00000139629	118.342	304.812	-1.365	4.8524e-06	0.00063973	GALNT6	UDP-N-acetyl-alpha-D-galactosamine:polypeptide N-acetylgalactosaminyltransferase 6 (GalNAc-T6) [Source:HGNC Symbol;Acc:4128]
ENSG00000139644	10977.6	22780.4	-1.0532	4.0097e-06	0.00055198	TMBIM6	transmembrane BAX inhibitor motif containing 6 [Source:HGNC Symbol;Acc:11723]
ENSG00000139793	609.19	1103.62	-0.85727	0.0011122	0.042221	MBNL2	muscleblind-like splicing regulator 2 [Source:HGNC Symbol;Acc:16746]
ENSG00000139921	1404.9	2406.95	-0.77674	0.00079162	0.033343	TMX1	thioredoxin-related transmembrane protein 1 [Source:HGNC Symbol;Acc:15487]
ENSG00000140263	1032.46	554.258	0.89746	0.000129	0.0086531	SORD	sorbitol dehydrogenase [Source:HGNC Symbol;Acc:11184]
ENSG00000140320	566.407	272.268	1.0568	1.5245e-05	0.001598	BAHD1	bromo adjacent homology domain containing 1 [Source:HGNC Symbol;Acc:29153]
ENSG00000140481	7.269	41.2652	-2.5051	0.00065509	0.029315	CCDC33	coiled-coil domain containing 33 [Source:HGNC Symbol;Acc:26552]
ENSG00000140854	639.459	366.355	0.80361	0.00080078	0.033557	KATNB1	katanin p80 (WD repeat containing) subunit B 1 [Source:HGNC Symbol;Acc:6217]
ENSG00000141084	819.641	449.385	0.86704	0.00025061	0.014609	RANBP10	RAN binding protein 10 [Source:HGNC Symbol;Acc:29285]
ENSG00000141314	56.934	286.468	-2.331	0.00017087	0.010807	RHBDL3	rhomboid, veinlet-like 3 (Drosophila) [Source:HGNC Symbol;Acc:16502]
ENSG00000141449	96.5077	181.622	-0.91222	0.00079838	0.033497	GREB1L	growth regulation by estrogen in breast cancer-like [Source:HGNC Symbol;Acc:31042]
ENSG00000141510	1956.39	1096.58	0.83519	0.00031679	0.017626	TP53	tumor protein p53 [Source:HGNC Symbol;Acc:11998]
ENSG00000141569	1189.12	698.212	0.76816	0.0010559	0.040623	TRIM65	tripartite motif containing 65 [Source:HGNC Symbol;Acc:27316]
ENSG00000141639	230.268	34.5533	2.7364	0.000279	0.015913	MAPK4	mitogen-activated protein kinase 4 [Source:HGNC Symbol;Acc:6878]
ENSG00000141753	38433	11794.8	1.7042	2.0269e-13	3.3085e-10	IGFBP4	insulin-like growth factor binding protein 4 [Source:HGNC Symbol;Acc:5473]
ENSG00000141858	931.448	350.757	1.409	5.2782e-09	2.2616e-06	SAMD1	sterile alpha motif domain containing 1 [Source:HGNC Symbol;Acc:17958]
ENSG00000141905	2114.83	644.569	1.7141	6.0799e-13	8.7791e-10	NFIC	nuclear factor I/C (CCAAT-binding transcription factor) [Source:HGNC Symbol;Acc:7786]
ENSG00000141968	257.522	473.363	-0.87825	0.00038796	0.020259	VAV1	vav 1 guanine nucleotide exchange factor [Source:HGNC Symbol;Acc:12657]
ENSG00000141985	1302.72	314.168	2.0519	4.7345e-17	4.0573e-13	SH3GL1	SH3-domain GRB2-like 1 [Source:HGNC Symbol;Acc:10830]
ENSG00000142303	798.886	1586.53	-0.98981	0.00085381	0.035092	ADAMTS10	ADAM metallopeptidase with thrombospondin type 1 motif, 10 [Source:HGNC Symbol;Acc:13201]
ENSG00000142327	1324.17	361.358	1.8736	1.1467e-14	3.0543e-11	RNPEPL1	arginyl aminopeptidase (aminopeptidase B)-like 1 [Source:HGNC Symbol;Acc:10079]
ENSG00000142409	1451.88	836.301	0.79583	0.00068195	0.03024	ZNF787	zinc finger protein 787 [Source:HGNC Symbol;Acc:26998]
ENSG00000142453	1473.75	452.289	1.7042	1.2727e-12	1.5043e-09	CARM1	coactivator-associated arginine methyltransferase 1 [Source:HGNC Symbol;Acc:23393]
ENSG00000142459	242.651	97.0539	1.322	0.00065828	0.029419	EVI5L	ecotropic viral integration site 5-like [Source:HGNC Symbol;Acc:30464]
ENSG00000142544	333.222	125.109	1.4133	0.00058883	0.027056	CTU1	cytosolic thiouridylase subunit 1 homolog (S. pombe) [Source:HGNC Symbol;Acc:29590]
ENSG00000143126	994.688	523.239	0.92677	8.5962e-05	0.0064212	CELSR2	cadherin, EGF LAG seven-pass G-type receptor 2 [Source:HGNC Symbol;Acc:3231]
ENSG00000143127	58.854	120.488	-1.0337	0.00037574	0.019878	ITGA10	integrin, alpha 10 [Source:HGNC Symbol;Acc:6135]
ENSG00000143401	2311.96	4333.44	-0.90639	8.3649e-05	0.0063185	ANP32E	acidic (leucine-rich) nuclear phosphoprotein 32 family, member E [Source:HGNC Symbol;Acc:16673]
ENSG00000143570	4335.16	2143.92	1.0158	1.113e-05	0.0012846	SLC39A1	solute carrier family 39 (zinc transporter), member 1 [Source:HGNC Symbol;Acc:12876]
ENSG00000143845	49.8151	119.004	-1.2564	5.3546e-05	0.0044134	ETNK2	ethanolamine kinase 2 [Source:HGNC Symbol;Acc:25575]
ENSG00000143933	11180.1	18965.7	-0.76246	0.00078016	0.032975	CALM2	calmodulin 2 (phosphorylase kinase, delta) [Source:HGNC Symbol;Acc:1445]
ENSG00000144228	296.971	519.789	-0.8076	0.00091351	0.036624	SPOPL	speckle-type POZ protein-like [Source:HGNC Symbol;Acc:27934]
ENSG00000144749	92.7145	311.304	-1.7475	0.00045712	0.022321	LRIG1	leucine-rich repeats and immunoglobulin-like domains 1 [Source:HGNC Symbol;Acc:17360]
ENSG00000144959	1229.28	3770.92	-1.6171	0.00030601	0.017224	NCEH1	neutral cholesterol ester hydrolase 1 [Source:HGNC Symbol;Acc:29260]
ENSG00000145331	130.54	264.808	-1.0205	8.5983e-05	0.0064212	TRMT10A	tRNA methyltransferase 10 homolog A (S. cerevisiae) [Source:HGNC Symbol;Acc:28403]
ENSG00000145358	283.971	86.419	1.7163	4.6307e-09	2.0093e-06	DDIT4L	DNA-damage-inducible transcript 4-like [Source:HGNC Symbol;Acc:30555]
ENSG00000145386	807.934	1654.42	-1.034	0.00048765	0.02361	CCNA2	cyclin A2 [Source:HGNC Symbol;Acc:1578]
ENSG00000145569	166.649	431.933	-1.374	0.00022209	0.013286	FAM105A	family with sequence similarity 105, member A [Source:HGNC Symbol;Acc:25629]
ENSG00000145743	229.167	552.201	-1.2688	2.5746e-07	5.451e-05	FBXL17	F-box and leucine-rich repeat protein 17 [Source:HGNC Symbol;Acc:13615]
ENSG00000145901	5738.03	3327.15	0.78627	0.0010188	0.039595	TNIP1	TNFAIP3 interacting protein 1 [Source:HGNC Symbol;Acc:16903]
ENSG00000146038	439.575	1827.88	-2.056	2.7623e-05	0.0025941	DCDC2	doublecortin domain containing 2 [Source:HGNC Symbol;Acc:18141]
ENSG00000146083	3230.43	1228.25	1.3951	1.5289e-08	5.2937e-06	RNF44	ring finger protein 44 [Source:HGNC Symbol;Acc:19180]
ENSG00000146530	221.715	103.142	1.1041	0.00014681	0.0095129	VWDE	von Willebrand factor D and EGF domains [Source:HGNC Symbol;Acc:21897]
ENSG00000146576	674.224	326.488	1.0462	1.4767e-05	0.001572	C7orf26	chromosome 7 open reading frame 26 [Source:HGNC Symbol;Acc:21702]
ENSG00000147119	366.984	114.493	1.6805	1.3058e-05	0.0014485	CHST7	carbohydrate (N-acetylglucosamine 6-O) sulfotransferase 7 [Source:HGNC Symbol;Acc:13817]
ENSG00000147164	3462.92	2075.65	0.73842	0.0013316	0.047537	SNX12	sorting nexin 12 [Source:HGNC Symbol;Acc:14976]
ENSG00000147394	293.97	572.83	-0.96244	7.9348e-05	0.0060712	ZNF185	zinc finger protein 185 (LIM domain) [Source:HGNC Symbol;Acc:12976]
ENSG00000147509	338.459	703.103	-1.0548	1.2404e-05	0.0014032	RGS20	regulator of G-protein signaling 20 [Source:HGNC Symbol;Acc:14600]
ENSG00000147894	149.567	310.6	-1.0543	4.0465e-05	0.003485	C9orf72	chromosome 9 open reading frame 72 [Source:HGNC Symbol;Acc:28337]
ENSG00000148154	732.416	1748.75	-1.2556	1.2573e-05	0.0014087	UGCG	UDP-glucose ceramide glucosyltransferase [Source:HGNC Symbol;Acc:12524]
ENSG00000148396	2893.68	1451.8	0.99506	1.6668e-05	0.0017157	SEC16A	SEC16 homolog A (S. cerevisiae) [Source:HGNC Symbol;Acc:29006]
ENSG00000148411	2824.48	1443.06	0.96885	3.0486e-05	0.0027793	NACC2	NACC family member 2, BEN and BTB (POZ) domain containing [Source:HGNC Symbol;Acc:23846]
ENSG00000149043	2.52937	13.3201	-2.3968	0.0012771	0.046273	SYT8	synaptotagmin VIII [Source:HGNC Symbol;Acc:19264]
ENSG00000149218	422.002	731.113	-0.79285	0.00089079	0.036093	ENDOD1	endonuclease domain containing 1 [Source:HGNC Symbol;Acc:29129]
ENSG00000149547	4529.22	2216.39	1.031	7.2531e-06	0.00088793	EI24	etoposide induced 2.4 [Source:HGNC Symbol;Acc:13276]
ENSG00000149577	587.858	333.368	0.81835	0.00070906	0.031041	SIDT2	SID1 transmembrane family, member 2 [Source:HGNC Symbol;Acc:24272]
ENSG00000149679	395.909	130.327	1.603	4.0467e-10	2.3916e-07	CABLES2	Cdk5 and Abl enzyme substrate 2 [Source:HGNC Symbol;Acc:16143]
ENSG00000149823	1380.28	822.116	0.74755	0.0013785	0.048548	VPS51	vacuolar protein sorting 51 homolog (S. cerevisiae) [Source:HGNC Symbol;Acc:1172]
ENSG00000150093	26469.4	82696.4	-1.6435	2.6737e-10	1.6663e-07	ITGB1	integrin, beta 1 (fibronectin receptor, beta polypeptide, antigen CD29 includes MDF2, MSK12) [Source:HGNC Symbol;Acc:6153]
ENSG00000150457	1138.76	542.966	1.0685	0.00050762	0.024275	LATS2	large tumor suppressor kinase 2 [Source:HGNC Symbol;Acc:6515]
ENSG00000151012	2974.09	5012.33	-0.75303	0.0011301	0.042568	SLC7A11	solute carrier family 7 (anionic amino acid transporter light chain, xc- system), member 11 [Source:HGNC Symbol;Acc:11059]
ENSG00000151176	3947.11	1888.64	1.0634	0.00010032	0.0071815	PLBD2	phospholipase B domain containing 2 [Source:HGNC Symbol;Acc:27283]
ENSG00000151233	905.617	2831.7	-1.6447	3.0374e-12	3.155e-09	GXYLT1	glucoside xylosyltransferase 1 [Source:HGNC Symbol;Acc:27482]
ENSG00000151327	1169.85	2496.64	-1.0937	2.4846e-06	0.00038557	FAM177A1	family with sequence similarity 177, member A1 [Source:HGNC Symbol;Acc:19829]
ENSG00000151623	81.3199	39.4768	1.0426	0.0011729	0.043655	NR3C2	nuclear receptor subfamily 3, group C, member 2 [Source:HGNC Symbol;Acc:7979]
ENSG00000151694	1328.95	2830.12	-1.0906	2.5732e-06	0.00039326	ADAM17	ADAM metallopeptidase domain 17 [Source:HGNC Symbol;Acc:195]
ENSG00000152078	763.478	1350.29	-0.82261	0.0004343	0.021607	TMEM56	transmembrane protein 56 [Source:HGNC Symbol;Acc:26477]
ENSG00000152192	113.261	41.377	1.4527	2.1996e-06	0.00035233	POU4F1	POU class 4 homeobox 1 [Source:HGNC Symbol;Acc:9218]
ENSG00000152284	256.18	126.122	1.0223	0.00023285	0.013729	TCF7L1	transcription factor 7-like 1 (T-cell specific, HMG-box) [Source:HGNC Symbol;Acc:11640]
ENSG00000152332	1871.86	5472.66	-1.5478	1.57e-10	1.0154e-07	UHMK1	U2AF homology motif (UHM) kinase 1 [Source:HGNC Symbol;Acc:19683]
ENSG00000152475	81.5026	34.6721	1.2331	0.0012147	0.04458	ZNF837	zinc finger protein 837 [Source:HGNC Symbol;Acc:25164]
ENSG00000152484	763.332	1889.87	-1.3079	2.5876e-08	8.0634e-06	USP12	ubiquitin specific peptidase 12 [Source:HGNC Symbol;Acc:20485]
ENSG00000152558	5447.9	12931	-1.2471	3.169e-07	6.5438e-05	TMEM123	transmembrane protein 123 [Source:HGNC Symbol;Acc:30138]
ENSG00000152749	218.827	973.346	-2.1532	3.976e-18	4.543e-14	GPR180	G protein-coupled receptor 180 [Source:HGNC Symbol;Acc:28899]
ENSG00000153012	5.08974	26.5157	-2.3812	0.0011801	0.043827	LGI2	leucine-rich repeat LGI family, member 2 [Source:HGNC Symbol;Acc:18710]
ENSG00000153130	819.419	1811.64	-1.1446	1.0318e-06	0.00017863	SCOC	short coiled-coil protein [Source:HGNC Symbol;Acc:20335]
ENSG00000153208	67.315	149.816	-1.1542	0.00036204	0.019451	MERTK	c-mer proto-oncogene tyrosine kinase [Source:HGNC Symbol;Acc:7027]
ENSG00000153250	1633.18	2957.51	-0.8567	0.0002053	0.012499	RBMS1	RNA binding motif, single stranded interacting protein 1 [Source:HGNC Symbol;Acc:9907]
ENSG00000153561	1902.63	3207.53	-0.75347	0.0010165	0.03955	RMND5A	required for meiotic nuclear division 5 homolog A (S. cerevisiae) [Source:HGNC Symbol;Acc:25850]
ENSG00000153823	162.809	55.56	1.5511	7.3142e-08	2.0219e-05	PID1	phosphotyrosine interaction domain containing 1 [Source:HGNC Symbol;Acc:26084]
ENSG00000153956	481.767	1187.33	-1.3013	4.7196e-08	1.3944e-05	CACNA2D1	calcium channel, voltage-dependent, alpha 2/delta subunit 1 [Source:HGNC Symbol;Acc:1399]
ENSG00000154127	1906.82	5568.07	-1.546	0.0012339	0.045045	UBASH3B	ubiquitin associated and SH3 domain containing B [Source:HGNC Symbol;Acc:29884]
ENSG00000154358	494.269	1307.83	-1.4038	0.00025764	0.014893	OBSCN	obscurin, cytoskeletal calmodulin and titin-interacting RhoGEF [Source:HGNC Symbol;Acc:15719]
ENSG00000154429	196.809	494.83	-1.3301	9.0141e-08	2.3952e-05	CCSAP	centriole, cilia and spindle-associated protein [Source:HGNC Symbol;Acc:29578]
ENSG00000154447	640.367	1192.2	-0.89666	0.00058518	0.027052	SH3RF1	SH3 domain containing ring finger 1 [Source:HGNC Symbol;Acc:17650]
ENSG00000154640	339.4	956.041	-1.4941	5.5983e-10	3.1459e-07	BTG3	BTG family, member 3 [Source:HGNC Symbol;Acc:1132]
ENSG00000155034	578.045	191.436	1.5943	2.5449e-06	0.00039118	FBXL18	F-box and leucine-rich repeat protein 18 [Source:HGNC Symbol;Acc:21874]
ENSG00000155097	1152.65	2433.12	-1.0779	3.8385e-06	0.00053486	ATP6V1C1	ATPase, H+ transporting, lysosomal 42kDa, V1 subunit C1 [Source:HGNC Symbol;Acc:856]
ENSG00000155254	3626.72	543.929	2.7372	0.00040178	0.020742	MARVELD1	MARVEL domain containing 1 [Source:HGNC Symbol;Acc:28674]
ENSG00000155849	274.243	130.802	1.0681	0.00019646	0.012025	ELMO1	engulfment and cell motility 1 [Source:HGNC Symbol;Acc:16286]
ENSG00000155858	209.604	398.031	-0.92521	0.00019011	0.011805	LSM11	LSM11, U7 small nuclear RNA associated [Source:HGNC Symbol;Acc:30860]
ENSG00000156381	1007.53	301.468	1.7408	8.3621e-13	1.1024e-09	ANKRD9	ankyrin repeat domain 9 [Source:HGNC Symbol;Acc:20096]
ENSG00000156504	556.879	1049.61	-0.91442	0.00011629	0.008053	FAM122B	family with sequence similarity 122B [Source:HGNC Symbol;Acc:30490]
ENSG00000156599	4014.22	1883.99	1.0913	2.4971e-06	0.00038557	ZDHHC5	zinc finger, DHHC-type containing 5 [Source:HGNC Symbol;Acc:18472]
ENSG00000156642	4684.4	1887.64	1.3113	1.6333e-08	5.5985e-06	NPTN	neuroplastin [Source:HGNC Symbol;Acc:17867]
ENSG00000156687	907.217	208.559	2.121	0.00085654	0.03512	UNC5D	unc-5 homolog D (C. elegans) [Source:HGNC Symbol;Acc:18634]
ENSG00000156802	1407.16	2890.95	-1.0388	7.8892e-06	0.00095166	ATAD2	ATPase family, AAA domain containing 2 [Source:HGNC Symbol;Acc:30123]
ENSG00000156928	906.941	2143.8	-1.2411	7.2534e-05	0.0056636	MALSU1	mitochondrial assembly of ribosomal large subunit 1 [Source:HGNC Symbol;Acc:21721]
ENSG00000156983	876.563	518.219	0.7583	0.0013216	0.047386	BRPF1	bromodomain and PHD finger containing, 1 [Source:HGNC Symbol;Acc:14255]
ENSG00000157193	825.071	1703.03	-1.0455	8.0167e-06	0.00096082	LRP8	low density lipoprotein receptor-related protein 8, apolipoprotein e receptor [Source:HGNC Symbol;Acc:6700]
ENSG00000157240	321.974	161.067	0.99928	8.3686e-05	0.0063185	FZD1	frizzled family receptor 1 [Source:HGNC Symbol;Acc:4038]
ENSG00000157510	244.966	874.182	-1.8354	0.0010473	0.040337	AFAP1L1	actin filament associated protein 1-like 1 [Source:HGNC Symbol;Acc:26714]
ENSG00000157833	348.846	191.285	0.86686	0.00058675	0.027052	GAREML	GRB2 associated, regulator of MAPK1-like [Source:HGNC Symbol;Acc:27172]
ENSG00000157837	1489.51	664.65	1.1642	7.688e-07	0.00013725	SPPL3	signal peptide peptidase like 3 [Source:HGNC Symbol;Acc:30424]
ENSG00000157933	1480.01	767.219	0.9479	5.3882e-05	0.0044145	SKI	v-ski sarcoma viral oncogene homolog (avian) [Source:HGNC Symbol;Acc:10896]
ENSG00000158856	1908.77	956.277	0.99714	1.8493e-05	0.0018866	EPB49	erythrocyte membrane protein band 4.9 (dematin) [Source:HGNC Symbol;Acc:3382]
ENSG00000159166	5.10536	27.357	-2.4218	0.0010367	0.040064	LAD1	ladinin 1 [Source:HGNC Symbol;Acc:6472]
ENSG00000159263	494.076	241.826	1.0308	2.8949e-05	0.0026848	SIM2	single-minded homolog 2 (Drosophila) [Source:HGNC Symbol;Acc:10883]
ENSG00000159335	12930.2	3473.59	1.8962	6.316e-16	3.0928e-12	PTMS	parathymosin [Source:HGNC Symbol;Acc:9629]
ENSG00000159720	1949.65	860.636	1.1797	4.6402e-07	9.0374e-05	ATP6V0D1	ATPase, H+ transporting, lysosomal 38kDa, V0 subunit d1 [Source:HGNC Symbol;Acc:13724]
ENSG00000159792	899.533	466.286	0.94796	0.00012704	0.0085894	PSKH1	protein serine kinase H1 [Source:HGNC Symbol;Acc:9529]
ENSG00000159840	3842.61	1093.48	1.8132	2.3708e-06	0.00037519	ZYX	zyxin [Source:HGNC Symbol;Acc:13200]
ENSG00000160113	1891.56	555.63	1.7674	2.7447e-11	2.2947e-08	NR2F6	nuclear receptor subfamily 2, group F, member 6 [Source:HGNC Symbol;Acc:7977]
ENSG00000160285	1085	569.161	0.93078	7.7358e-05	0.0059723	LSS	lanosterol synthase (2,3-oxidosqualene-lanosterol cyclase) [Source:HGNC Symbol;Acc:6708]
ENSG00000160703	755.633	293.852	1.3626	1.8888e-08	6.3476e-06	NLRX1	NLR family member X1 [Source:HGNC Symbol;Acc:29890]
ENSG00000160712	983.551	2851.31	-1.5356	6.0011e-11	4.5712e-08	IL6R	interleukin 6 receptor [Source:HGNC Symbol;Acc:6019]
ENSG00000160767	1285.92	665.681	0.9499	5.3884e-05	0.0044145	FAM189B	family with sequence similarity 189, member B [Source:HGNC Symbol;Acc:1233]
ENSG00000160785	1237.46	621.282	0.99407	2.501e-05	0.0023946	SLC25A44	solute carrier family 25, member 44 [Source:HGNC Symbol;Acc:29036]
ENSG00000160972	578.455	323.123	0.84012	0.00054617	0.025576	PPP1R16A	protein phosphatase 1, regulatory subunit 16A [Source:HGNC Symbol;Acc:14941]
ENSG00000161013	7249.38	3231.05	1.1659	5.5021e-06	0.00069604	MGAT4B	mannosyl (alpha-1,3-)-glycoprotein beta-1,4-N-acetylglucosaminyltransferase, isozyme B [Source:HGNC Symbol;Acc:7048]
ENSG00000161021	1910.6	686.621	1.4764	3.9506e-10	2.3758e-07	MAML1	mastermind-like 1 (Drosophila) [Source:HGNC Symbol;Acc:13632]
ENSG00000161091	1406.04	692.84	1.021	1.4236e-05	0.0015335	MFSD12	major facilitator superfamily domain containing 12 [Source:HGNC Symbol;Acc:28299]
ENSG00000161509	101.87	39.9861	1.3492	1.3242e-05	0.0014597	GRIN2C	glutamate receptor, ionotropic, N-methyl D-aspartate 2C [Source:HGNC Symbol;Acc:4587]
ENSG00000161671	2374.93	1124.77	1.0783	3.4762e-06	0.00049238	EMC10	ER membrane protein complex subunit 10 [Source:HGNC Symbol;Acc:27609]
ENSG00000161714	3821.34	1872.2	1.0293	0.000695	0.030621	PLCD3	phospholipase C, delta 3 [Source:HGNC Symbol;Acc:9061]
ENSG00000161791	122.73	284.219	-1.2115	0.0012385	0.045163	FMNL3	formin-like 3 [Source:HGNC Symbol;Acc:23698]
ENSG00000161847	427.163	235.436	0.85945	0.00049512	0.02387	RAVER1	ribonucleoprotein, PTB-binding 1 [Source:HGNC Symbol;Acc:30296]
ENSG00000162039	44.8007	102.636	-1.1959	0.00038185	0.020106	MEIOB	meiosis specific with OB domains [Source:HGNC Symbol;Acc:28569]
ENSG00000162409	241.78	1029.44	-2.0901	3.8909e-12	3.8106e-09	PRKAA2	protein kinase, AMP-activated, alpha 2 catalytic subunit [Source:HGNC Symbol;Acc:9377]
ENSG00000162430	2584.57	804.37	1.684	1.114e-09	5.7859e-07	SEPN1	selenoprotein N, 1 [Source:HGNC Symbol;Acc:15999]
ENSG00000162433	788.874	2664.44	-1.756	7.0747e-12	6.3818e-09	AK4	adenylate kinase 4 [Source:HGNC Symbol;Acc:363]
ENSG00000162521	1889.24	3177.77	-0.75021	0.0011401	0.042759	RBBP4	retinoblastoma binding protein 4 [Source:HGNC Symbol;Acc:9887]
ENSG00000162591	105.284	241.668	-1.1987	5.675e-06	0.00071324	MEGF6	multiple EGF-like-domains 6 [Source:HGNC Symbol;Acc:3232]
ENSG00000162616	610.307	1606.2	-1.396	6.156e-05	0.0049651	DNAJB4	DnaJ (Hsp40) homolog, subfamily B, member 4 [Source:HGNC Symbol;Acc:14886]
ENSG00000162624	162.094	538.257	-1.7315	2.3896e-05	0.0023073	LHX8	LIM homeobox 8 [Source:HGNC Symbol;Acc:28838]
ENSG00000162813	771.725	449.257	0.78055	0.0010772	0.041255	BPNT1	3'(2'), 5'-bisphosphate nucleotidase 1 [Source:HGNC Symbol;Acc:1096]
ENSG00000162980	756.783	1403.24	-0.89081	0.0001449	0.0094067	ARL5A	ADP-ribosylation factor-like 5A [Source:HGNC Symbol;Acc:696]
ENSG00000163083	749.625	1729.94	-1.2065	0.00079217	0.033343	INHBB	inhibin, beta B [Source:HGNC Symbol;Acc:6067]
ENSG00000163110	7193.38	3877.29	0.89162	8.6664e-05	0.006444	PDLIM5	PDZ and LIM domain 5 [Source:HGNC Symbol;Acc:17468]
ENSG00000163249	627.762	1189.38	-0.92192	8.0662e-05	0.006158	CCNYL1	cyclin Y-like 1 [Source:HGNC Symbol;Acc:26868]
ENSG00000163283	3.16887	17.0062	-2.424	0.000238	0.01397	ALPP	alkaline phosphatase, placental [Source:HGNC Symbol;Acc:439]
ENSG00000163527	5979.29	10204.4	-0.77114	0.00073014	0.031471	STT3B	STT3B, subunit of the oligosaccharyltransferase complex (catalytic) [Source:HGNC Symbol;Acc:30611]
ENSG00000163576	26.7734	113.073	-2.0784	6.3637e-10	3.5183e-07	EFHB	EF-hand domain family, member B [Source:HGNC Symbol;Acc:26330]
ENSG00000163577	321.685	663.427	-1.0443	1.5132e-05	0.001596	EIF5A2	eukaryotic translation initiation factor 5A2 [Source:HGNC Symbol;Acc:3301]
ENSG00000163624	20.2083	64.8681	-1.6826	3.2393e-06	0.0004656	CDS1	CDP-diacylglycerol synthase (phosphatidate cytidylyltransferase) 1 [Source:HGNC Symbol;Acc:1800]
ENSG00000163683	486.45	1607.51	-1.7245	6.1467e-13	8.7791e-10	SMIM14	small integral membrane protein 14 [Source:HGNC Symbol;Acc:27321]
ENSG00000163686	359.436	201.556	0.83455	0.00091345	0.036624	ABHD6	abhydrolase domain containing 6 [Source:HGNC Symbol;Acc:21398]
ENSG00000163710	274.344	503.656	-0.87645	0.00030942	0.017304	PCOLCE2	procollagen C-endopeptidase enhancer 2 [Source:HGNC Symbol;Acc:8739]
ENSG00000163762	836.121	1925.56	-1.2035	0.00014235	0.0093476	TM4SF18	transmembrane 4 L six family member 18 [Source:HGNC Symbol;Acc:25181]
ENSG00000163818	252.156	459.933	-0.86711	0.00041852	0.021093	LZTFL1	leucine zipper transcription factor-like 1 [Source:HGNC Symbol;Acc:6741]
ENSG00000163909	232.037	126.27	0.87785	0.00074695	0.031965	HEYL	hairy/enhancer-of-split related with YRPW motif-like [Source:HGNC Symbol;Acc:4882]
ENSG00000163935	350.678	630.961	-0.8474	0.00041356	0.020971	SFMBT1	Scm-like with four mbt domains 1 [Source:HGNC Symbol;Acc:20255]
ENSG00000164023	355.514	832.11	-1.2269	2.2155e-05	0.0021636	SGMS2	sphingomyelin synthase 2 [Source:HGNC Symbol;Acc:28395]
ENSG00000164045	431.333	954.101	-1.1453	1.6114e-06	0.00026684	CDC25A	cell division cycle 25A [Source:HGNC Symbol;Acc:1725]
ENSG00000164054	3681.12	1716.43	1.1007	7.8815e-05	0.0060439	SHISA5	shisa homolog 5 (Xenopus laevis) [Source:HGNC Symbol;Acc:30376]
ENSG00000164077	159.179	74.1694	1.1018	8.3481e-05	0.0063185	MON1A	MON1 homolog A (yeast) [Source:HGNC Symbol;Acc:28207]
ENSG00000164120	3039.87	7574.84	-1.3172	1.3101e-08	4.7272e-06	HPGD	hydroxyprostaglandin dehydrogenase 15-(NAD) [Source:HGNC Symbol;Acc:5154]
ENSG00000164125	187.785	60.43	1.6357	6.0403e-07	0.00011339	FAM198B	family with sequence similarity 198, member B [Source:HGNC Symbol;Acc:25312]
ENSG00000164251	627.759	2116.15	-1.7532	2.2181e-07	4.8739e-05	F2RL1	coagulation factor II (thrombin) receptor-like 1 [Source:HGNC Symbol;Acc:3538]
ENSG00000164309	135.723	61.2489	1.1479	0.00075509	0.032273	CMYA5	cardiomyopathy associated 5 [Source:HGNC Symbol;Acc:14305]
ENSG00000164323	526.172	1059.15	-1.0093	2.0502e-05	0.0020311	KIAA1430	KIAA1430 [Source:HGNC Symbol;Acc:29276]
ENSG00000164379	230.97	87.0629	1.4076	0.00031297	0.017444	FOXQ1	forkhead box Q1 [Source:HGNC Symbol;Acc:20951]
ENSG00000164463	211.076	450.213	-1.0928	4.2177e-05	0.0035934	CREBRF	CREB3 regulatory factor [Source:HGNC Symbol;Acc:24050]
ENSG00000164542	174.66	627.609	-1.8453	1.8223e-13	3.1232e-10	KIAA0895	KIAA0895 [Source:HGNC Symbol;Acc:22206]
ENSG00000164626	115.508	329.487	-1.5122	9.1821e-06	0.0010853	KCNK5	potassium channel, subfamily K, member 5 [Source:HGNC Symbol;Acc:6280]
ENSG00000164638	1097.83	494.468	1.1507	0.000289	0.016401	SLC29A4	solute carrier family 29 (nucleoside transporters), member 4 [Source:HGNC Symbol;Acc:23097]
ENSG00000164690	67.2343	150.879	-1.1661	3.6728e-05	0.0032199	SHH	sonic hedgehog [Source:HGNC Symbol;Acc:10848]
ENSG00000164749	62.0278	190.31	-1.6174	2.0489e-08	6.6888e-06	HNF4G	hepatocyte nuclear factor 4, gamma [Source:HGNC Symbol;Acc:5026]
ENSG00000164818	1885.57	787.955	1.2588	7.799e-08	2.1387e-05	HEATR2	HEAT repeat containing 2 [Source:HGNC Symbol;Acc:26013]
ENSG00000164823	2021.94	3450.68	-0.77114	0.00084372	0.034719	OSGIN2	oxidative stress induced growth inhibitor family member 2 [Source:HGNC Symbol;Acc:1355]
ENSG00000164897	1324.01	635.362	1.0593	0.0014279	0.049715	TMUB1	transmembrane and ubiquitin-like domain containing 1 [Source:HGNC Symbol;Acc:21709]
ENSG00000164924	13316.4	32971.3	-1.308	1.3546e-08	4.7871e-06	YWHAZ	tyrosine 3-monooxygenase/tryptophan 5-monooxygenase activation protein, zeta polypeptide [Source:HGNC Symbol;Acc:12855]
ENSG00000164976	1059.91	484.58	1.1291	1.6513e-06	0.00027083	KIAA1161	KIAA1161 [Source:HGNC Symbol;Acc:19918]
ENSG00000164983	600.553	1201.85	-1.0009	0.00015365	0.0098448	TMEM65	transmembrane protein 65 [Source:HGNC Symbol;Acc:25203]
ENSG00000165030	644.948	335.632	0.9423	8.9787e-05	0.0066187	NFIL3	nuclear factor, interleukin 3 regulated [Source:HGNC Symbol;Acc:7787]
ENSG00000165152	690.429	397.058	0.79814	0.00087648	0.035724	TMEM246	transmembrane protein 246 [Source:HGNC Symbol;Acc:28180]
ENSG00000165164	21.1636	3.15308	2.7468	1.2888e-05	0.0014343	CXorf22	chromosome X open reading frame 22 [Source:HGNC Symbol;Acc:28546]
ENSG00000165195	287.148	498.599	-0.79608	0.0010285	0.039882	PIGA	phosphatidylinositol glycan anchor biosynthesis, class A [Source:HGNC Symbol;Acc:8957]
ENSG00000165238	314.02	124.025	1.3402	2.6269e-07	5.5242e-05	WNK2	WNK lysine deficient protein kinase 2 [Source:HGNC Symbol;Acc:14542]
ENSG00000165244	138.204	785.933	-2.5076	1.1981e-10	8.053e-08	ZNF367	zinc finger protein 367 [Source:HGNC Symbol;Acc:18320]
ENSG00000165410	1571.25	3493.37	-1.1527	6.4005e-07	0.00011795	CFL2	cofilin 2 (muscle) [Source:HGNC Symbol;Acc:1875]
ENSG00000165417	817.919	2029.83	-1.3113	2.3585e-08	7.511e-06	GTF2A1	general transcription factor IIA, 1, 19/37kDa [Source:HGNC Symbol;Acc:4646]
ENSG00000165548	38.9577	84.0494	-1.1093	0.00050855	0.024279	TMEM63C	transmembrane protein 63C [Source:HGNC Symbol;Acc:23787]
ENSG00000165632	698.751	385.315	0.85874	0.0003336	0.018385	TAF3	TAF3 RNA polymerase II, TATA box binding protein (TBP)-associated factor, 140kDa [Source:HGNC Symbol;Acc:17303]
ENSG00000165730	36.3104	116.664	-1.6839	6.0376e-08	1.7246e-05	STOX1	storkhead box 1 [Source:HGNC Symbol;Acc:23508]
ENSG00000165804	1291.61	391.324	1.7227	2.6761e-06	0.0004041	ZNF219	zinc finger protein 219 [Source:HGNC Symbol;Acc:13011]
ENSG00000165929	653.242	352.536	0.88985	0.0002069	0.012575	TC2N	tandem C2 domains, nuclear [Source:HGNC Symbol;Acc:19859]
ENSG00000166165	601.549	1385.44	-1.2036	0.00037274	0.019809	CKB	creatine kinase, brain [Source:HGNC Symbol;Acc:1991]
ENSG00000166188	597.95	315.79	0.92106	0.00015769	0.010046	ZNF319	zinc finger protein 319 [Source:HGNC Symbol;Acc:13644]
ENSG00000166224	1833.08	3059.04	-0.73881	0.0012703	0.046175	SGPL1	sphingosine-1-phosphate lyase 1 [Source:HGNC Symbol;Acc:10817]
ENSG00000166471	405.213	1407.89	-1.7968	9.5585e-11	6.6866e-08	TMEM41B	transmembrane protein 41B [Source:HGNC Symbol;Acc:28948]
ENSG00000166479	932.497	1603.05	-0.78165	0.00077839	0.032971	TMX3	thioredoxin-related transmembrane protein 3 [Source:HGNC Symbol;Acc:24718]
ENSG00000166483	902.354	1810.91	-1.005	1.5303e-05	0.0015992	WEE1	WEE1 homolog (S. pombe) [Source:HGNC Symbol;Acc:12761]
ENSG00000166503	1261.24	2146.84	-0.76737	0.00086959	0.035528	HDGFRP3	Hepatoma-derived growth factor-related protein 3 [Source:UniProtKB/Swiss-Prot;Acc:Q9Y3E1]
ENSG00000166741	4315.11	7953.1	-0.88212	0.00012268	0.0083717	NNMT	nicotinamide N-methyltransferase [Source:HGNC Symbol;Acc:7861]
ENSG00000166845	101.329	189.843	-0.90576	0.00084137	0.034706	C18orf54	chromosome 18 open reading frame 54 [Source:HGNC Symbol;Acc:13796]
ENSG00000166881	663.614	1821.4	-1.4566	4.7593e-08	1.3944e-05	TMEM194A	transmembrane protein 194A [Source:HGNC Symbol;Acc:29001]
ENSG00000166925	1184.86	410.274	1.5301	2.5814e-06	0.00039326	TSC22D4	TSC22 domain family, member 4 [Source:HGNC Symbol;Acc:21696]
ENSG00000167100	5.70756	62.6889	-3.4573	0.00069623	0.030636	SAMD14	sterile alpha motif domain containing 14 [Source:HGNC Symbol;Acc:27312]
ENSG00000167114	1255.2	665.188	0.91608	0.00012765	0.0086134	SLC27A4	solute carrier family 27 (fatty acid transporter), member 4 [Source:HGNC Symbol;Acc:10998]
ENSG00000167244	20.2627	59.922	-1.5643	5.2901e-05	0.0043907	IGF2	insulin-like growth factor 2 (somatomedin A) [Source:HGNC Symbol;Acc:5466]
ENSG00000167470	2217.14	947.658	1.2263	1.4998e-07	3.5213e-05	MIDN	midnolin [Source:HGNC Symbol;Acc:16298]
ENSG00000167543	960.571	547.423	0.81124	0.00068517	0.030266	TP53I13	tumor protein p53 inducible protein 13 [Source:HGNC Symbol;Acc:25102]
ENSG00000167566	781.603	291.008	1.4254	1.5063e-05	0.0015936	NCKAP5L	NCK-associated protein 5-like [Source:HGNC Symbol;Acc:29321]
ENSG00000167619	176.933	61.7209	1.5194	6.8948e-08	1.9532e-05	TMEM145	transmembrane protein 145 [Source:HGNC Symbol;Acc:26912]
ENSG00000167703	667.961	333.158	1.0036	0.00068017	0.03024	SLC43A2	solute carrier family 43, member 2 [Source:HGNC Symbol;Acc:23087]
ENSG00000167716	1212.67	604.177	1.0051	2.0676e-05	0.0020424	WDR81	WD repeat domain 81 [Source:HGNC Symbol;Acc:26600]
ENSG00000167772	3416.3	8299.57	-1.2806	0.0012945	0.046659	ANGPTL4	angiopoietin-like 4 [Source:HGNC Symbol;Acc:16039]
ENSG00000167930	800.642	468.251	0.77388	0.0011744	0.043663	ITFG3	integrin alpha FG-GAP repeat containing 3 [Source:HGNC Symbol;Acc:14163]
ENSG00000167962	1432.57	615.692	1.2183	1.3887e-05	0.0015112	ZNF598	zinc finger protein 598 [Source:HGNC Symbol;Acc:28079]
ENSG00000168061	496.358	198.788	1.3202	1.123e-07	2.8305e-05	SAC3D1	SAC3 domain containing 1 [Source:HGNC Symbol;Acc:30179]
ENSG00000168077	1510.1	3927.25	-1.3789	1.3303e-08	4.7498e-06	SCARA3	scavenger receptor class A, member 3 [Source:HGNC Symbol;Acc:19000]
ENSG00000168159	3112.61	1587.7	0.97119	0.0002087	0.012661	RNF187	ring finger protein 187 [Source:HGNC Symbol;Acc:27146]
ENSG00000168209	3819.91	2200.71	0.79557	0.00063264	0.028609	DDIT4	DNA-damage-inducible transcript 4 [Source:HGNC Symbol;Acc:24944]
ENSG00000168243	226.503	116.997	0.95306	0.00034475	0.018787	GNG4	guanine nucleotide binding protein (G protein), gamma 4 [Source:HGNC Symbol;Acc:4407]
ENSG00000168447	69.1976	365.47	-2.401	7.0126e-12	6.3818e-09	SCNN1B	sodium channel, non-voltage-gated 1, beta subunit [Source:HGNC Symbol;Acc:10600]
ENSG00000168453	205.456	600.272	-1.5468	2.4879e-07	5.33e-05	HR	hair growth associated [Source:HGNC Symbol;Acc:5172]
ENSG00000168490	14.9053	48.8625	-1.7129	1.4443e-05	0.0015472	PHYHIP	phytanoyl-CoA 2-hydroxylase interacting protein [Source:HGNC Symbol;Acc:16865]
ENSG00000168528	1226.73	654.109	0.90722	0.00093576	0.037082	SERINC2	serine incorporator 2 [Source:HGNC Symbol;Acc:23231]
ENSG00000168631	12.0071	47.5926	-1.9868	1.4638e-06	0.00024597	DPCR1	diffuse panbronchiolitis critical region 1 [Source:HGNC Symbol;Acc:21666]
ENSG00000168646	186.522	337.14	-0.854	0.00062213	0.028321	AXIN2	axin 2 [Source:HGNC Symbol;Acc:904]
ENSG00000168781	303.818	174.684	0.79846	0.0014337	0.049793	PPIP5K1	diphosphoinositol pentakisphosphate kinase 1 [Source:HGNC Symbol;Acc:29023]
ENSG00000168874	261.056	138.537	0.91409	0.00041826	0.021093	ATOH8	atonal homolog 8 (Drosophila) [Source:HGNC Symbol;Acc:24126]
ENSG00000168890	494.339	246.523	1.0038	9.9911e-05	0.0071815	TMEM150A	transmembrane protein 150A [Source:HGNC Symbol;Acc:24677]
ENSG00000168917	109.333	370.966	-1.7626	4.3766e-06	0.00059411	SLC35G2	solute carrier family 35, member G2 [Source:HGNC Symbol;Acc:28480]
ENSG00000169047	2975	1310.89	1.1823	0.00014077	0.0092722	IRS1	insulin receptor substrate 1 [Source:HGNC Symbol;Acc:6125]
ENSG00000169258	587.46	257.763	1.1884	1.1911e-06	0.00020508	GPRIN1	G protein regulated inducer of neurite outgrowth 1 [Source:HGNC Symbol;Acc:24835]
ENSG00000169446	645.148	1392.38	-1.1099	2.4701e-06	0.00038557	MMGT1	membrane magnesium transporter 1 [Source:HGNC Symbol;Acc:28100]
ENSG00000169548	113.51	50.7359	1.1617	0.00010952	0.0077087	ZNF280A	zinc finger protein 280A [Source:HGNC Symbol;Acc:18597]
ENSG00000169683	418.78	751.263	-0.84312	0.00041133	0.020971	LRRC45	leucine rich repeat containing 45 [Source:HGNC Symbol;Acc:28302]
ENSG00000169718	1758.81	1032.01	0.76915	0.00092109	0.03667	DUS1L	dihydrouridine synthase 1-like (S. cerevisiae) [Source:HGNC Symbol;Acc:30086]
ENSG00000169783	161.808	61.5657	1.3941	1.2098e-06	0.00020632	LINGO1	leucine rich repeat and Ig domain containing 1 [Source:HGNC Symbol;Acc:21205]
ENSG00000169908	6734.2	15521.4	-1.2047	0.00038823	0.020259	TM4SF1	transmembrane 4 L six family member 1 [Source:HGNC Symbol;Acc:11853]
ENSG00000169926	4611.41	2674.35	0.78602	0.00062647	0.028405	KLF13	Kruppel-like factor 13 [Source:HGNC Symbol;Acc:13672]
ENSG00000169957	1036.89	572.657	0.85651	0.0012987	0.046761	ZNF768	zinc finger protein 768 [Source:HGNC Symbol;Acc:26273]
ENSG00000170153	150.825	69.7866	1.1119	8.4505e-05	0.0063663	RNF150	ring finger protein 150 [Source:HGNC Symbol;Acc:23138]
ENSG00000170385	1834.43	4203.74	-1.1963	0.0008201	0.034087	SLC30A1	solute carrier family 30 (zinc transporter), member 1 [Source:HGNC Symbol;Acc:11012]
ENSG00000170421	71810.3	155900	-1.1184	1.1965e-06	0.00020508	KRT8	keratin 8 [Source:HGNC Symbol;Acc:6446]
ENSG00000170477	27.1656	185.729	-2.7733	5.087e-06	0.00066301	KRT4	keratin 4 [Source:HGNC Symbol;Acc:6441]
ENSG00000170537	362.966	678.642	-0.90282	0.00084311	0.034719	TMC7	transmembrane channel-like 7 [Source:HGNC Symbol;Acc:23000]
ENSG00000170638	1047.46	591.61	0.82418	0.00045637	0.022321	TRABD	TraB domain containing [Source:HGNC Symbol;Acc:28805]
ENSG00000170745	113.231	215.482	-0.9283	0.0004113	0.020971	KCNS3	potassium voltage-gated channel, delayed-rectifier, subfamily S, member 3 [Source:HGNC Symbol;Acc:6302]
ENSG00000170837	155.44	62.938	1.3044	5.0292e-06	0.00065798	GPR27	G protein-coupled receptor 27 [Source:HGNC Symbol;Acc:4482]
ENSG00000170915	68.6615	163.774	-1.2541	0.0005481	0.025631	PAQR8	progestin and adipoQ receptor family member VIII [Source:HGNC Symbol;Acc:15708]
ENSG00000171067	1282.32	758.558	0.75742	0.0012458	0.045381	C11orf24	chromosome 11 open reading frame 24 [Source:HGNC Symbol;Acc:1174]
ENSG00000171160	289.831	150.718	0.94336	0.00024562	0.014368	MORN4	MORN repeat containing 4 [Source:HGNC Symbol;Acc:24001]
ENSG00000171161	934.686	498.048	0.9082	0.00011954	0.0082116	ZNF672	zinc finger protein 672 [Source:HGNC Symbol;Acc:26179]
ENSG00000171443	287.485	121.065	1.2477	0.0013827	0.04861	ZNF524	zinc finger protein 524 [Source:HGNC Symbol;Acc:28322]
ENSG00000171552	6568.83	11306.5	-0.78344	0.00058079	0.02694	BCL2L1	BCL2-like 1 [Source:HGNC Symbol;Acc:992]
ENSG00000171603	4483.61	1922.53	1.2217	1.2734e-07	3.0958e-05	CLSTN1	calsyntenin 1 [Source:HGNC Symbol;Acc:17447]
ENSG00000171604	416.979	856.483	-1.0384	1.3244e-05	0.0014597	CXXC5	CXXC finger protein 5 [Source:HGNC Symbol;Acc:26943]
ENSG00000171631	67.3374	277.793	-2.0445	0.00068413	0.030259	P2RY6	pyrimidinergic receptor P2Y, G-protein coupled, 6 [Source:HGNC Symbol;Acc:8543]
ENSG00000171840	4.44634	18.3034	-2.0414	0.00071887	0.03127	NINJ2	ninjurin 2 [Source:HGNC Symbol;Acc:7825]
ENSG00000171873	145.225	74.9884	0.95355	0.00077513	0.032924	ADRA1D	adrenoceptor alpha 1D [Source:HGNC Symbol;Acc:280]
ENSG00000171889	29.6746	91.8634	-1.6303	5.8087e-05	0.0047183	MIR31HG	MIR31 host gene (non-protein coding) [Source:HGNC Symbol;Acc:37187]
ENSG00000171903	434.488	1569.96	-1.8533	2.0307e-09	9.8042e-07	CYP4F11	cytochrome P450, family 4, subfamily F, polypeptide 11 [Source:HGNC Symbol;Acc:13265]
ENSG00000171928	1083.09	2037.76	-0.91183	8.2636e-05	0.0062946	TVP23B	trans-golgi network vesicle protein 23 homolog B (S. cerevisiae) [Source:HGNC Symbol;Acc:20399]
ENSG00000171931	49.3353	124.25	-1.3326	1.788e-05	0.0018295	FBXW10	F-box and WD repeat domain containing 10 [Source:HGNC Symbol;Acc:1211]
ENSG00000171992	2445.8	807.741	1.5983	5.2017e-06	0.00067285	SYNPO	synaptopodin [Source:HGNC Symbol;Acc:30672]
ENSG00000172009	1311.65	778.005	0.75353	0.0012822	0.046342	THOP1	thimet oligopeptidase 1 [Source:HGNC Symbol;Acc:11793]
ENSG00000172086	346.179	666.199	-0.94444	8.5657e-05	0.0064212	KRCC1	lysine-rich coiled-coil 1 [Source:HGNC Symbol;Acc:28039]
ENSG00000172159	343.955	1444.4	-2.0702	5.7862e-07	0.00011019	FRMD3	FERM domain containing 3 [Source:HGNC Symbol;Acc:24125]
ENSG00000172175	497.954	1204.03	-1.2738	8.6111e-08	2.3242e-05	MALT1	mucosa associated lymphoid tissue lymphoma translocation gene 1 [Source:HGNC Symbol;Acc:6819]
ENSG00000172244	84.5936	157.905	-0.90044	0.001083	0.041385	C5orf34	chromosome 5 open reading frame 34 [Source:HGNC Symbol;Acc:24738]
ENSG00000172270	13100.8	5058.18	1.373	2.6162e-09	1.2119e-06	BSG	basigin (Ok blood group) [Source:HGNC Symbol;Acc:1116]
ENSG00000172469	154.048	295.898	-0.94172	0.0002331	0.013729	MANEA	mannosidase, endo-alpha [Source:HGNC Symbol;Acc:21072]
ENSG00000172602	328.306	985.521	-1.5858	0.00036899	0.01967	RND1	Rho family GTPase 1 [Source:HGNC Symbol;Acc:18314]
ENSG00000172795	599.907	2184.06	-1.8642	1.2481e-10	8.2276e-08	DCP2	DCP2 decapping enzyme homolog (S. cerevisiae) [Source:HGNC Symbol;Acc:24452]
ENSG00000172893	2688.98	1497.31	0.84468	0.00022838	0.013568	DHCR7	7-dehydrocholesterol reductase [Source:HGNC Symbol;Acc:2860]
ENSG00000172954	669.649	1126.81	-0.75076	0.0013474	0.047895	LCLAT1	lysocardiolipin acyltransferase 1 [Source:HGNC Symbol;Acc:26756]
ENSG00000172986	179.269	49.1366	1.8673	8.599e-09	3.2391e-06	GXYLT2	glucoside xylosyltransferase 2 [Source:HGNC Symbol;Acc:33383]
ENSG00000173020	1145.17	634.862	0.85105	0.00030506	0.017224	ADRBK1	adrenergic, beta, receptor kinase 1 [Source:HGNC Symbol;Acc:289]
ENSG00000173221	3008.36	1717.3	0.80883	0.00041774	0.021093	GLRX	glutaredoxin (thioltransferase) [Source:HGNC Symbol;Acc:4330]
ENSG00000173264	896.111	420.187	1.0926	4.8352e-06	0.00063973	GPR137	G protein-coupled receptor 137 [Source:HGNC Symbol;Acc:24300]
ENSG00000173267	83.614	269.252	-1.6871	0.0011393	0.042759	SNCG	synuclein, gamma (breast cancer-specific protein 1) [Source:HGNC Symbol;Acc:11141]
ENSG00000173442	1626.97	2871.18	-0.81946	0.00034769	0.018888	EHBP1L1	EH domain binding protein 1-like 1 [Source:HGNC Symbol;Acc:30682]
ENSG00000173457	6134.38	2765.59	1.1493	6.075e-07	0.00011339	PPP1R14B	protein phosphatase 1, regulatory (inhibitor) subunit 14B [Source:HGNC Symbol;Acc:9057]
ENSG00000173511	1190.07	568.564	1.0657	1.3799e-05	0.0015112	VEGFB	vascular endothelial growth factor B [Source:HGNC Symbol;Acc:12681]
ENSG00000173542	430.809	762.003	-0.82275	0.00091541	0.036632	MOB1B	MOB kinase activator 1B [Source:HGNC Symbol;Acc:29801]
ENSG00000173581	520.061	172.625	1.591	8.9722e-07	0.00015853	CCDC106	coiled-coil domain containing 106 [Source:HGNC Symbol;Acc:30181]
ENSG00000173621	1563.59	477.443	1.7115	1.1636e-12	1.4245e-09	LRFN4	leucine rich repeat and fibronectin type III domain containing 4 [Source:HGNC Symbol;Acc:28456]
ENSG00000173726	4463.9	7857.22	-0.81571	0.0003763	0.019878	TOMM20	translocase of outer mitochondrial membrane 20 homolog (yeast) [Source:HGNC Symbol;Acc:20947]
ENSG00000173852	4867.79	10537.5	-1.1142	7.9124e-06	0.00095166	DPY19L1	dpy-19-like 1 (C. elegans) [Source:HGNC Symbol;Acc:22205]
ENSG00000174010	520.81	1251.91	-1.2653	8.85e-08	2.37e-05	KLHL15	kelch-like family member 15 [Source:HGNC Symbol;Acc:29347]
ENSG00000174032	340.76	617.846	-0.85849	0.00038738	0.020259	SLC25A30	solute carrier family 25, member 30 [Source:HGNC Symbol;Acc:27371]
ENSG00000174136	167.959	85.5116	0.97392	0.00042726	0.02135	RGMB	RGM domain family, member B [Source:HGNC Symbol;Acc:26896]
ENSG00000174574	1430.77	2576.74	-0.84875	0.00023123	0.013689	AKIRIN1	akirin 1 [Source:HGNC Symbol;Acc:25744]
ENSG00000174695	1740.44	2991.1	-0.78123	0.00073142	0.031471	TMEM167A	transmembrane protein 167A [Source:HGNC Symbol;Acc:28330]
ENSG00000174827	28.6017	64.0022	-1.162	0.00077912	0.032971	PDZK1	PDZ domain containing 1 [Source:HGNC Symbol;Acc:8821]
ENSG00000174996	1002.17	350.094	1.5173	1.0759e-07	2.7521e-05	KLC2	kinesin light chain 2 [Source:HGNC Symbol;Acc:20716]
ENSG00000175087	103.892	206.878	-0.99369	0.00021666	0.013029	PDIK1L	PDLIM1 interacting kinase 1 like [Source:HGNC Symbol;Acc:18981]
ENSG00000175221	723.556	387.828	0.89969	0.00015587	0.0099497	MED16	mediator complex subunit 16 [Source:HGNC Symbol;Acc:17556]
ENSG00000175264	14.3054	56.2498	-1.9753	0.00069719	0.030639	CHST1	carbohydrate (keratan sulfate Gal-6) sulfotransferase 1 [Source:HGNC Symbol;Acc:1969]
ENSG00000175294	11.0362	60.5043	-2.4548	0.00090948	0.036621	CATSPER1	cation channel, sperm associated 1 [Source:HGNC Symbol;Acc:17116]
ENSG00000175305	73.1114	177.784	-1.282	3.8015e-06	0.00053405	CCNE2	cyclin E2 [Source:HGNC Symbol;Acc:1590]
ENSG00000175426	45.5878	8.3888	2.4421	3.8455e-08	1.1665e-05	PCSK1	proprotein convertase subtilisin/kexin type 1 [Source:HGNC Symbol;Acc:8743]
ENSG00000175548	245.947	473.541	-0.94514	0.00012108	0.0082839	ALG10B	ALG10B, alpha-1,2-glucosyltransferase [Source:HGNC Symbol;Acc:31088]
ENSG00000175634	801.159	426.905	0.90818	0.00013996	0.0092442	RPS6KB2	ribosomal protein S6 kinase, 70kDa, polypeptide 2 [Source:HGNC Symbol;Acc:10437]
ENSG00000175701	528.992	147.536	1.8422	2.1518e-07	4.7586e-05	LINC00116	long intergenic non-protein coding RNA 116 [Source:HGNC Symbol;Acc:27339]
ENSG00000175727	3129.85	902.425	1.7942	7.0973e-14	1.4886e-10	MLXIP	MLX interacting protein [Source:HGNC Symbol;Acc:17055]
ENSG00000176022	735.735	189.62	1.9561	4.9401e-15	1.5394e-11	B3GALT6	UDP-Gal:betaGal beta 1,3-galactosyltransferase polypeptide 6 [Source:HGNC Symbol;Acc:17978]
ENSG00000176046	212.951	81.7246	1.3817	1.5908e-05	0.0016566	NUPR1	nuclear protein, transcriptional regulator, 1 [Source:HGNC Symbol;Acc:29990]
ENSG00000176058	163.865	88.3381	0.8914	0.0011994	0.044255	TPRN	taperin [Source:HGNC Symbol;Acc:26894]
ENSG00000176087	2608.82	1168.79	1.1584	5.8895e-07	0.00011154	SLC35A4	solute carrier family 35, member A4 [Source:HGNC Symbol;Acc:20753]
ENSG00000176182	314.798	165.024	0.93175	0.00031727	0.017626	MYPOP	Myb-related transcription factor, partner of profilin [Source:HGNC Symbol;Acc:20178]
ENSG00000176532	338.355	157.439	1.1037	0.0009962	0.038848	PRR15	proline rich 15 [Source:HGNC Symbol;Acc:22310]
ENSG00000176619	4001.52	2160.83	0.88896	0.00011528	0.008015	LMNB2	lamin B2 [Source:HGNC Symbol;Acc:6638]
ENSG00000176732	16.424	50.1306	-1.6099	3.2646e-05	0.0029217	PFN4	profilin family, member 4 [Source:HGNC Symbol;Acc:31103]
ENSG00000176788	9033.01	5286.04	0.77302	0.00072884	0.031471	BASP1	brain abundant, membrane attached signal protein 1 [Source:HGNC Symbol;Acc:957]
ENSG00000176994	903.11	505.61	0.83688	0.00040155	0.020742	SMCR8	Smith-Magenis syndrome chromosome region, candidate 8 [Source:HGNC Symbol;Acc:17921]
ENSG00000177105	928.156	282.115	1.7181	1.8021e-12	2.0591e-09	RHOG	ras homolog family member G [Source:HGNC Symbol;Acc:672]
ENSG00000177169	2707.39	1120.98	1.2722	4.5412e-08	1.3655e-05	ULK1	unc-51-like kinase 1 (C. elegans) [Source:HGNC Symbol;Acc:12558]
ENSG00000177181	204.798	568.791	-1.4737	1.4024e-08	4.9054e-06	RIMKLA	ribosomal modification protein rimK-like family member A [Source:HGNC Symbol;Acc:28725]
ENSG00000177189	3143.47	6103	-0.95716	3.0584e-05	0.0027808	RPS6KA3	ribosomal protein S6 kinase, 90kDa, polypeptide 3 [Source:HGNC Symbol;Acc:10432]
ENSG00000177303	499.559	197.319	1.3401	7.0104e-08	1.9598e-05	CASKIN2	CASK interacting protein 2 [Source:HGNC Symbol;Acc:18200]
ENSG00000177432	119.417	61.8729	0.94863	0.0012724	0.046202	NAP1L5	nucleosome assembly protein 1-like 5 [Source:HGNC Symbol;Acc:19968]
ENSG00000177614	6.3206	25.7755	-2.0279	0.00015968	0.010136	PGBD5	piggyBac transposable element derived 5 [Source:HGNC Symbol;Acc:19405]
ENSG00000177685	84.2461	203.931	-1.2754	1.0838e-05	0.0012551	EFCAB4A	EF-hand calcium binding domain 4A [Source:HGNC Symbol;Acc:28703]
ENSG00000177700	5760.37	2024.73	1.5084	4.4024e-06	0.00059411	POLR2L	polymerase (RNA) II (DNA directed) polypeptide L, 7.6kDa [Source:HGNC Symbol;Acc:9199]
ENSG00000177732	3521.66	1732.84	1.0231	1.0344e-05	0.001206	SOX12	SRY (sex determining region Y)-box 12 [Source:HGNC Symbol;Acc:11198]
ENSG00000177888	410.758	738.143	-0.84561	0.00042195	0.021208	ZBTB41	zinc finger and BTB domain containing 41 [Source:HGNC Symbol;Acc:24819]
ENSG00000177932	98.4488	48.068	1.0343	0.00072964	0.031471	ZNF354C	zinc finger protein 354C [Source:HGNC Symbol;Acc:16736]
ENSG00000178026	142.983	289.742	-1.0189	7.4646e-05	0.0058021	FAM211B	family with sequence similarity 211, member B [Source:HGNC Symbol;Acc:33155]
ENSG00000178177	139.723	303.753	-1.1203	1.3999e-05	0.0015137	LCORL	ligand dependent nuclear receptor corepressor-like [Source:HGNC Symbol;Acc:30776]
ENSG00000178695	263.079	124.523	1.0791	3.4616e-05	0.003074	KCTD12	potassium channel tetramerisation domain containing 12 [Source:HGNC Symbol;Acc:14678]
ENSG00000178718	680.276	175.453	1.955	2.8199e-06	0.0004221	RPP25	ribonuclease P/MRP 25kDa subunit [Source:HGNC Symbol;Acc:30361]
ENSG00000178860	355.368	148.352	1.2603	1.6522e-05	0.0017059	MSC	musculin [Source:HGNC Symbol;Acc:7321]
ENSG00000178904	688.246	1646.97	-1.2588	0.00044284	0.021841	DPY19L3	dpy-19-like 3 (C. elegans) [Source:HGNC Symbol;Acc:27120]
ENSG00000179546	264.923	607.175	-1.1965	9.6865e-07	0.0001694	HTR1D	5-hydroxytryptamine (serotonin) receptor 1D, G protein-coupled [Source:HGNC Symbol;Acc:5289]
ENSG00000179588	320.495	180.403	0.82908	0.0013795	0.048548	ZFPM1	zinc finger protein, FOG family member 1 [Source:HGNC Symbol;Acc:19762]
ENSG00000179627	146.176	322.812	-1.143	0.00019214	0.011865	ZBTB42	zinc finger and BTB domain containing 42 [Source:HGNC Symbol;Acc:32550]
ENSG00000179750	134.961	310.201	-1.2007	7.0278e-05	0.0055252	APOBEC3B	apolipoprotein B mRNA editing enzyme, catalytic polypeptide-like 3B [Source:HGNC Symbol;Acc:17352]
ENSG00000179912	579.608	295.024	0.97425	5.9748e-05	0.0048417	R3HDM2	R3H domain containing 2 [Source:HGNC Symbol;Acc:29167]
ENSG00000180626	183.121	90.4523	1.0176	0.00017362	0.01092	ZNF594	zinc finger protein 594 [Source:HGNC Symbol;Acc:29392]
ENSG00000180667	705.434	2708.87	-1.9411	7.9421e-12	6.9805e-09	YOD1	YOD1 OTU deubiquinating enzyme 1 homolog (S. cerevisiae) [Source:HGNC Symbol;Acc:25035]
ENSG00000180694	1004.41	1822.97	-0.85994	0.00044982	0.022122	TMEM64	transmembrane protein 64 [Source:HGNC Symbol;Acc:25441]
ENSG00000180767	43.5185	10.8295	2.0067	0.0002221	0.013286	CHST13	carbohydrate (chondroitin 4) sulfotransferase 13 [Source:HGNC Symbol;Acc:21755]
ENSG00000180900	3861.5	2082.45	0.89088	0.00011334	0.0079129	SCRIB	scribbled planar cell polarity protein [Source:HGNC Symbol;Acc:30377]
ENSG00000180914	159.451	438.385	-1.4591	0.00090992	0.036621	OXTR	oxytocin receptor [Source:HGNC Symbol;Acc:8529]
ENSG00000180921	3224.09	1236.1	1.3831	1.8129e-07	4.0616e-05	FAM83H	family with sequence similarity 83, member H [Source:HGNC Symbol;Acc:24797]
ENSG00000181045	428.936	747.691	-0.80168	0.0007292	0.031471	SLC26A11	solute carrier family 26, member 11 [Source:HGNC Symbol;Acc:14471]
ENSG00000181218	116.868	58.7465	0.9923	0.00070032	0.030737	HIST3H2A	histone cluster 3, H2a [Source:HGNC Symbol;Acc:20507]
ENSG00000181220	969.862	492.461	0.97777	6.7778e-05	0.0053532	ZNF746	zinc finger protein 746 [Source:HGNC Symbol;Acc:21948]
ENSG00000181450	139.153	282.065	-1.0194	7.7896e-05	0.0060003	ZNF678	zinc finger protein 678 [Source:HGNC Symbol;Acc:28652]
ENSG00000181588	517.054	103.411	2.3219	3.7551e-07	7.5274e-05	MEX3D	mex-3 homolog D (C. elegans) [Source:HGNC Symbol;Acc:16734]
ENSG00000181638	355.552	189.565	0.90737	0.0003084	0.017302	ZFP41	ZFP41 zinc finger protein [Source:HGNC Symbol;Acc:26786]
ENSG00000181830	1106.33	639.236	0.79137	0.00079276	0.033343	SLC35C1	solute carrier family 35, member C1 [Source:HGNC Symbol;Acc:20197]
ENSG00000182087	2291.09	1195.48	0.93844	5.3961e-05	0.0044145	TMEM259	transmembrane protein 259 [Source:HGNC Symbol;Acc:17039]
ENSG00000182095	4366.62	1435.36	1.6051	1.0221e-05	0.0011958	TNRC18	trinucleotide repeat containing 18 [Source:HGNC Symbol;Acc:11962]
ENSG00000182195	1516.13	892.248	0.76487	0.00098021	0.038553	LDOC1	leucine zipper, down-regulated in cancer 1 [Source:HGNC Symbol;Acc:6548]
ENSG00000182253	940.098	1754.59	-0.90025	0.00011673	0.0080577	SYNM	synemin, intermediate filament protein [Source:HGNC Symbol;Acc:24466]
ENSG00000182379	180.724	81.9544	1.1409	3.2606e-05	0.0029217	NXPH4	neurexophilin 4 [Source:HGNC Symbol;Acc:8078]
ENSG00000182628	1075.59	1818.09	-0.7573	0.0010842	0.041385	SKA2	spindle and kinetochore associated complex subunit 2 [Source:HGNC Symbol;Acc:28006]
ENSG00000182700	88.1728	248.17	-1.4929	2.5369e-08	7.978e-06	IGIP	IgA-inducing protein homolog (Bos taurus) [Source:HGNC Symbol;Acc:33847]
ENSG00000182704	7378.18	4445.35	0.73097	0.0013282	0.047473	TSKU	tsukushi, small leucine rich proteoglycan [Source:HGNC Symbol;Acc:28850]
ENSG00000182890	193.889	92.9397	1.0609	0.00035218	0.019101	GLUD2	glutamate dehydrogenase 2 [Source:HGNC Symbol;Acc:4336]
ENSG00000182979	2065.49	1095.7	0.91462	8.9179e-05	0.0065881	MTA1	metastasis associated 1 [Source:HGNC Symbol;Acc:7410]
ENSG00000183072	259.361	143.382	0.8551	0.00098075	0.038553	NKX2-5	NK2 homeobox 5 [Source:HGNC Symbol;Acc:2488]
ENSG00000183171	1.57164	10.7782	-2.7778	0.0013484	0.047895	RP11-49C9.2	-
ENSG00000183576	1363.18	2328.04	-0.77214	0.00082052	0.034087	SETD3	SET domain containing 3 [Source:HGNC Symbol;Acc:20493]
ENSG00000183779	450.052	205.739	1.1293	6.5023e-05	0.0051834	ZNF703	zinc finger protein 703 [Source:HGNC Symbol;Acc:25883]
ENSG00000183943	1607.2	806.369	0.99504	2.0436e-05	0.0020304	PRKX	protein kinase, X-linked [Source:HGNC Symbol;Acc:9441]
ENSG00000184368	208.403	432.414	-1.053	2.1287e-05	0.0020968	MAP7D2	MAP7 domain containing 2 [Source:HGNC Symbol;Acc:25899]
ENSG00000184454	32.7646	127.558	-1.9609	0.0011984	0.044255	NCMAP	noncompact myelin associated protein [Source:HGNC Symbol;Acc:29332]
ENSG00000184481	288.369	116.963	1.3019	0.00060078	0.027531	FOXO4	forkhead box O4 [Source:HGNC Symbol;Acc:7139]
ENSG00000184574	3.79362	15.8336	-2.0613	0.00143	0.049715	LPAR5	lysophosphatidic acid receptor 5 [Source:HGNC Symbol;Acc:13307]
ENSG00000184640	5211.21	2833.48	0.87904	0.00012488	0.00846	2015-09-09	septin 9 [Source:HGNC Symbol;Acc:7323]
ENSG00000184678	87.0718	42.0469	1.0502	0.00090898	0.036621	HIST2H2BE	histone cluster 2, H2be [Source:HGNC Symbol;Acc:4760]
ENSG00000184916	823.945	2103.47	-1.3522	7.8376e-09	3.0374e-06	JAG2	jagged 2 [Source:HGNC Symbol;Acc:6189]
ENSG00000184922	953.536	291.41	1.7102	2.0836e-12	2.3039e-09	FMNL1	formin-like 1 [Source:HGNC Symbol;Acc:1212]
ENSG00000184967	759.584	178.159	2.092	8.2574e-17	5.661e-13	NOC4L	nucleolar complex associated 4 homolog (S. cerevisiae) [Source:HGNC Symbol;Acc:28461]
ENSG00000184992	1224.6	2428.71	-0.98788	2.1803e-05	0.0021354	BRI3BP	BRI3 binding protein [Source:HGNC Symbol;Acc:14251]
ENSG00000184995	57.9913	227.942	-1.9748	0.00040301	0.020774	IFNE	interferon, epsilon [Source:HGNC Symbol;Acc:18163]
ENSG00000185090	324.115	153.158	1.0815	2.3981e-05	0.002309	MANEAL	mannosidase, endo-alpha-like [Source:HGNC Symbol;Acc:26452]
ENSG00000185129	665.197	1230.11	-0.88693	0.00014768	0.0095486	PURA	purine-rich element binding protein A [Source:HGNC Symbol;Acc:9701]
ENSG00000185236	1646.76	773.531	1.0901	3.1902e-06	0.0004656	RAB11B	RAB11B, member RAS oncogene family [Source:HGNC Symbol;Acc:9761]
ENSG00000185477	2415	1214.15	0.99208	0.00012826	0.0086374	GPRIN3	GPRIN family member 3 [Source:HGNC Symbol;Acc:27733]
ENSG00000185818	946.947	280.419	1.7557	6.8341e-13	9.3703e-10	NAT8L	N-acetyltransferase 8-like (GCN5-related, putative) [Source:HGNC Symbol;Acc:26742]
ENSG00000185950	2985.59	1645.98	0.85907	0.00019279	0.011865	IRS2	insulin receptor substrate 2 [Source:HGNC Symbol;Acc:6126]
ENSG00000186106	174.143	917.102	-2.3968	6.2017e-09	2.5612e-06	ANKRD46	ankyrin repeat domain 46 [Source:HGNC Symbol;Acc:27229]
ENSG00000186111	1035.95	199.22	2.3785	2.4674e-21	8.4578e-17	PIP5K1C	phosphatidylinositol-4-phosphate 5-kinase, type I, gamma [Source:HGNC Symbol;Acc:8996]
ENSG00000186174	5193.28	2119.99	1.2926	2.3665e-08	7.511e-06	BCL9L	B-cell CLL/lymphoma 9-like [Source:HGNC Symbol;Acc:23688]
ENSG00000186472	271.208	107.911	1.3296	4.1946e-07	8.2633e-05	PCLO	piccolo presynaptic cytomatrix protein [Source:HGNC Symbol;Acc:13406]
ENSG00000186575	900.89	502.107	0.84336	0.00037636	0.019878	NF2	neurofibromin 2 (merlin) [Source:HGNC Symbol;Acc:7773]
ENSG00000186767	189.764	445.098	-1.2299	9.0683e-07	0.00015941	SPIN4	spindlin family, member 4 [Source:HGNC Symbol;Acc:27040]
ENSG00000187037	12.3852	1.04224	3.5709	0.00026073	0.01502	GPR141	G protein-coupled receptor 141 [Source:HGNC Symbol;Acc:19997]
ENSG00000187189	410.397	204.755	1.0031	5.3561e-05	0.0044134	TSPYL4	TSPY-like 4 [Source:HGNC Symbol;Acc:21559]
ENSG00000187288	68.5501	150.089	-1.1306	0.0010471	0.040337	CIDEC	cell death-inducing DFFA-like effector c [Source:HGNC Symbol;Acc:24229]
ENSG00000187372	40.4746	10.1411	1.9968	0.00010315	0.0073203	PCDHB13	protocadherin beta 13 [Source:HGNC Symbol;Acc:8684]
ENSG00000187550	4.12118	17.3652	-2.0751	0.00088987	0.036093	SBK2	SH3-binding domain kinase family, member 2 [Source:HGNC Symbol;Acc:34416]
ENSG00000188015	182.025	510.738	-1.4884	2.6829e-05	0.0025334	S100A3	S100 calcium binding protein A3 [Source:HGNC Symbol;Acc:10493]
ENSG00000188157	11391	6091.12	0.90312	0.0001014	0.0072261	AGRN	agrin [Source:HGNC Symbol;Acc:329]
ENSG00000188191	919.581	487.541	0.91545	0.0003883	0.020259	PRKAR1B	protein kinase, cAMP-dependent, regulatory, type I, beta [Source:HGNC Symbol;Acc:9390]
ENSG00000188211	552.972	249.451	1.1485	5.2275e-06	0.00067364	NCR3LG1	natural killer cell cytotoxicity receptor 3 ligand 1 [Source:HGNC Symbol;Acc:42400]
ENSG00000188242	210.979	114.078	0.88708	0.00082139	0.034087	CTD-2228K2.5	Uncharacterized protein [Source:UniProtKB/TrEMBL;Acc:D6RHG8]
ENSG00000188293	11.016	58.0844	-2.3986	2.9058e-05	0.0026848	IGFL1	IGF-like family member 1 [Source:HGNC Symbol;Acc:24093]
ENSG00000188322	100.906	27.967	1.8512	7.0772e-05	0.0055405	SBK1	SH3-binding domain kinase 1 [Source:HGNC Symbol;Acc:17699]
ENSG00000188488	9.83177	34.4725	-1.8099	0.0011398	0.042759	SERPINA5	serpin peptidase inhibitor, clade A (alpha-1 antiproteinase, antitrypsin), member 5 [Source:HGNC Symbol;Acc:8723]
ENSG00000188613	73.8924	251.329	-1.7661	7.4911e-06	0.00091381	NANOS1	nanos homolog 1 (Drosophila) [Source:HGNC Symbol;Acc:23044]
ENSG00000188807	451.009	180.016	1.325	1.3437e-07	3.2437e-05	TMEM201	transmembrane protein 201 [Source:HGNC Symbol;Acc:33719]
ENSG00000189120	66.536	173.373	-1.3817	0.00091979	0.03667	SP6	Sp6 transcription factor [Source:HGNC Symbol;Acc:14530]
ENSG00000189227	100.186	48.9094	1.0345	0.00071904	0.03127	C15orf61	chromosome 15 open reading frame 61 [Source:HGNC Symbol;Acc:34453]
ENSG00000189403	7546.59	12960.9	-0.78027	0.0006495	0.029131	HMGB1	high mobility group box 1 [Source:HGNC Symbol;Acc:4983]
ENSG00000196227	511.645	987.6	-0.94878	6.4304e-05	0.0051498	FAM217B	family with sequence similarity 217, member B [Source:HGNC Symbol;Acc:16170]
ENSG00000196313	1703.07	795.114	1.0989	2.7529e-06	0.00041387	POM121	POM121 transmembrane nucleoporin [Source:HGNC Symbol;Acc:19702]
ENSG00000196405	959.52	435.001	1.1413	2.6439e-06	0.00040101	EVL	Enah/Vasp-like [Source:HGNC Symbol;Acc:20234]
ENSG00000196428	1372	779.06	0.81647	0.0014066	0.049225	TSC22D2	TSC22 domain family, member 2 [Source:HGNC Symbol;Acc:29095]
ENSG00000196456	432.521	230.118	0.9104	0.00022937	0.013603	ZNF775	zinc finger protein 775 [Source:HGNC Symbol;Acc:28501]
ENSG00000196476	593.916	328.885	0.85267	0.00039304	0.020444	C20orf96	chromosome 20 open reading frame 96 [Source:HGNC Symbol;Acc:16227]
ENSG00000196498	7703.25	3363.01	1.1957	2.3242e-07	5.0423e-05	NCOR2	nuclear receptor corepressor 2 [Source:HGNC Symbol;Acc:7673]
ENSG00000196517	130.796	42.9127	1.6078	9.8568e-08	2.5792e-05	SLC6A9	solute carrier family 6 (neurotransmitter transporter, glycine), member 9 [Source:HGNC Symbol;Acc:11056]
ENSG00000196576	5925.34	3455.05	0.77819	0.00073174	0.031471	PLXNB2	plexin B2 [Source:HGNC Symbol;Acc:9104]
ENSG00000196792	496.792	1450.26	-1.5456	1.0074e-10	6.9064e-08	STRN3	striatin, calmodulin binding protein 3 [Source:HGNC Symbol;Acc:15720]
ENSG00000196793	147.259	66.8755	1.1388	0.00043126	0.021487	ZNF239	zinc finger protein 239 [Source:HGNC Symbol;Acc:13031]
ENSG00000196814	280.687	134.444	1.062	3.8205e-05	0.0033154	MVB12B	multivesicular body subunit 12B [Source:HGNC Symbol;Acc:23368]
ENSG00000196865	629.744	1344.35	-1.0941	3.2493e-06	0.0004656	NHLRC2	NHL repeat containing 2 [Source:HGNC Symbol;Acc:24731]
ENSG00000196911	161.266	302.033	-0.90526	0.00036809	0.01967	KPNA5	karyopherin alpha 5 (importin alpha 6) [Source:HGNC Symbol;Acc:6398]
ENSG00000197136	2190.41	1237.27	0.82404	0.00038576	0.020259	PCNXL3	pecanex-like 3 (Drosophila) [Source:HGNC Symbol;Acc:18760]
ENSG00000197142	90.6355	194.033	-1.0982	4.5756e-05	0.0038536	ACSL5	acyl-CoA synthetase long-chain family member 5 [Source:HGNC Symbol;Acc:16526]
ENSG00000197261	516.568	171.525	1.5905	1.6372e-05	0.0016955	C6orf141	chromosome 6 open reading frame 141 [Source:HGNC Symbol;Acc:21351]
ENSG00000197312	661.021	1230.88	-0.89692	0.00013898	0.0092104	DDI2	DNA-damage inducible 1 homolog 2 (S. cerevisiae) [Source:HGNC Symbol;Acc:24578]
ENSG00000197355	530.618	298.816	0.82842	0.00068388	0.030259	UAP1L1	UDP-N-acteylglucosamine pyrophosphorylase 1-like 1 [Source:HGNC Symbol;Acc:28082]
ENSG00000197530	324.435	184.77	0.8122	0.0013327	0.047537	MIB2	mindbomb E3 ubiquitin protein ligase 2 [Source:HGNC Symbol;Acc:30577]
ENSG00000197558	63.5819	120.859	-0.92663	0.0013775	0.048548	SSPO	SCO-spondin homolog (Bos taurus) [Source:HGNC Symbol;Acc:21998]
ENSG00000197712	838.396	1412.36	-0.75241	0.0011829	0.043884	FAM114A1	family with sequence similarity 114, member A1 [Source:HGNC Symbol;Acc:25087]
ENSG00000197747	12539.4	23482	-0.90509	7.0795e-05	0.0055405	S100A10	S100 calcium binding protein A10 [Source:HGNC Symbol;Acc:10487]
ENSG00000197757	83.2496	29.3555	1.5038	7.1719e-06	0.00088114	HOXC6	homeobox C6 [Source:HGNC Symbol;Acc:5128]
ENSG00000197885	127.983	407.611	-1.6712	7.5789e-11	5.4566e-08	NKIRAS1	NFKB inhibitor interacting Ras-like 1 [Source:HGNC Symbol;Acc:17899]
ENSG00000198074	28100.3	73419	-1.3856	1.9217e-09	9.4101e-07	AKR1B10	aldo-keto reductase family 1, member B10 (aldose reductase) [Source:HGNC Symbol;Acc:382]
ENSG00000198353	90.9899	45.2945	1.0064	0.0013958	0.048993	HOXC4	homeobox C4 [Source:HGNC Symbol;Acc:5126]
ENSG00000198363	40780.3	68349.4	-0.74506	0.0010359	0.040064	ASPH	aspartate beta-hydroxylase [Source:HGNC Symbol;Acc:757]
ENSG00000198373	1255.8	722.662	0.79722	0.00066955	0.029806	WWP2	WW domain containing E3 ubiquitin protein ligase 2 [Source:HGNC Symbol;Acc:16804]
ENSG00000198380	1276.33	4142.84	-1.6986	5.2802e-06	0.00067788	GFPT1	glutamine--fructose-6-phosphate transaminase 1 [Source:HGNC Symbol;Acc:4241]
ENSG00000198648	761.307	1330.5	-0.80542	0.00052814	0.024868	STK39	serine threonine kinase 39 [Source:HGNC Symbol;Acc:17717]
ENSG00000198668	6944.34	14624.2	-1.0744	8.5249e-05	0.0064083	CALM1	calmodulin 1 (phosphorylase kinase, delta) [Source:HGNC Symbol;Acc:1442]
ENSG00000198689	533.341	949.478	-0.83208	0.00040475	0.020832	SLC9A6	solute carrier family 9, subfamily A (NHE6, cation proton antiporter 6), member 6 [Source:HGNC Symbol;Acc:11079]
ENSG00000198720	554.867	140.306	1.9836	1.2386e-09	6.2436e-07	ANKRD13B	ankyrin repeat domain 13B [Source:HGNC Symbol;Acc:26363]
ENSG00000198729	101.262	281.14	-1.4732	0.00019304	0.011865	PPP1R14C	protein phosphatase 1, regulatory (inhibitor) subunit 14C [Source:HGNC Symbol;Acc:14952]
ENSG00000198743	362.28	831.76	-1.1991	0.00012461	0.0084585	SLC5A3	solute carrier family 5 (sodium/myo-inositol cotransporter), member 3 [Source:HGNC Symbol;Acc:11038]
ENSG00000198915	151.308	284.015	-0.90847	0.00041242	0.020971	RASGEF1A	RasGEF domain family, member 1A [Source:HGNC Symbol;Acc:24246]
ENSG00000198933	408.816	178.026	1.1994	9.245e-05	0.0067336	TBKBP1	TBK1 binding protein 1 [Source:HGNC Symbol;Acc:30140]
ENSG00000198960	356.345	99.4103	1.8418	3.1584e-12	3.1842e-09	ARMCX6	armadillo repeat containing, X-linked 6 [Source:HGNC Symbol;Acc:26094]
ENSG00000203879	2924.08	5176.85	-0.82409	0.00076972	0.032816	GDI1	GDP dissociation inhibitor 1 [Source:HGNC Symbol;Acc:4226]
ENSG00000204386	1459.14	787.652	0.88949	0.001028	0.039882	NEU1	sialidase 1 (lysosomal sialidase) [Source:HGNC Symbol;Acc:7758]
ENSG00000204540	59.3447	162.115	-1.4498	0.0009445	0.037307	PSORS1C1	psoriasis susceptibility 1 candidate 1 [Source:HGNC Symbol;Acc:17202]
ENSG00000204584	16.3975	46.8742	-1.5153	0.00012285	0.0083717	RP11-304F15.3
ENSG00000204650	315.137	158.372	0.99267	9.0787e-05	0.0066592	CRHR1-IT1	CRHR1 intronic transcript 1 (non-protein coding) [Source:HGNC Symbol;Acc:26327]
ENSG00000204673	2804.46	1632.14	0.78096	0.0014291	0.049715	AKT1S1	AKT1 substrate 1 (proline-rich) [Source:HGNC Symbol;Acc:28426]
ENSG00000204856	200.209	348.809	-0.80093	0.0013646	0.048323	FAM216A	family with sequence similarity 216, member A [Source:HGNC Symbol;Acc:30180]
ENSG00000204899	525.122	988.615	-0.91276	0.00011029	0.0077468	MZT1	mitotic spindle organizing protein 1 [Source:HGNC Symbol;Acc:33830]
ENSG00000204946	322.878	120.707	1.4195	4.6825e-08	1.3944e-05	ZNF783	zinc finger family member 783 [Source:HGNC Symbol;Acc:27222]
ENSG00000204965	73.6246	28.0127	1.3941	3.6705e-05	0.0032199	PCDHA5	protocadherin alpha 5 [Source:HGNC Symbol;Acc:8671]
ENSG00000204967	179.614	89.3315	1.0077	0.00041905	0.021093	PCDHA4	protocadherin alpha 4 [Source:HGNC Symbol;Acc:8670]
ENSG00000204969	28.1456	5.56556	2.3383	1.0051e-05	0.0011799	PCDHA2	protocadherin alpha 2 [Source:HGNC Symbol;Acc:8668]
ENSG00000205189	330.435	692.216	-1.0669	0.0005256	0.024816	ZBTB10	zinc finger and BTB domain containing 10 [Source:HGNC Symbol;Acc:30953]
ENSG00000205436	46.7795	93.4742	-0.99869	0.0011712	0.043639	EXOC3L4	exocyst complex component 3-like 4 [Source:HGNC Symbol;Acc:20120]
ENSG00000205578	13.6527	2.44069	2.4838	0.00091306	0.036624	POM121B	POM121 transmembrane nucleoporin B (pseudogene) [Source:HGNC Symbol;Acc:34004]
ENSG00000205808	572.401	331.246	0.78912	0.0010004	0.038967	PPAPDC2	phosphatidic acid phosphatase type 2 domain containing 2 [Source:HGNC Symbol;Acc:23682]
ENSG00000205903	1376.46	678.532	1.0205	1.4604e-05	0.0015595	ZNF316	zinc finger protein 316 [Source:HGNC Symbol;Acc:13843]
ENSG00000206053	5291.37	8844.34	-0.74111	0.0011271	0.042502	HN1L	hematological and neurological expressed 1-like [Source:HGNC Symbol;Acc:14137]
ENSG00000206073	18.9516	2.13487	3.1501	0.0008208	0.034087	SERPINB4	serpin peptidase inhibitor, clade B (ovalbumin), member 4 [Source:HGNC Symbol;Acc:10570]
ENSG00000206190	731.662	1933.08	-1.4017	2.3268e-06	0.00037096	ATP10A	ATPase, class V, type 10A [Source:HGNC Symbol;Acc:13542]
ENSG00000206560	1627.64	2725.69	-0.74384	0.001254	0.04563	ANKRD28	ankyrin repeat domain 28 [Source:HGNC Symbol;Acc:29024]
ENSG00000212747	142.891	46.7711	1.6112	5.8169e-06	0.0007277	FAM127C	family with sequence similarity 127, member C [Source:HGNC Symbol;Acc:33156]
ENSG00000213064	599.851	1195.18	-0.99455	2.5539e-05	0.0024317	SFT2D2	SFT2 domain containing 2 [Source:HGNC Symbol;Acc:25140]
ENSG00000213281	1436.47	3253.33	-1.1794	3.862e-07	7.6966e-05	NRAS	neuroblastoma RAS viral (v-ras) oncogene homolog [Source:HGNC Symbol;Acc:7989]
ENSG00000213563	564.562	220.054	1.3593	3.209e-05	0.00291	C8orf82	chromosome 8 open reading frame 82 [Source:HGNC Symbol;Acc:33826]
ENSG00000213619	1403.35	678.052	1.0494	0.00019622	0.012025	NDUFS3	NADH dehydrogenase (ubiquinone) Fe-S protein 3, 30kDa (NADH-coenzyme Q reductase) [Source:HGNC Symbol;Acc:7710]
ENSG00000213853	1047.89	2448.82	-1.2246	1.6874e-07	3.8305e-05	EMP2	epithelial membrane protein 2 [Source:HGNC Symbol;Acc:3334]
ENSG00000213965	983.207	535.604	0.87633	0.00021634	0.013029	NUDT19	nudix (nucleoside diphosphate linked moiety X)-type motif 19 [Source:HGNC Symbol;Acc:32036]
ENSG00000214022	3359.09	1577.71	1.0902	2.3861e-06	0.00037519	REPIN1	replication initiator 1 [Source:HGNC Symbol;Acc:17922]
ENSG00000214114	173.367	394.378	-1.1858	2.3789e-06	0.00037519	MYCBP	c-myc binding protein [Source:HGNC Symbol;Acc:7554]
ENSG00000214706	1437.63	409.246	1.8127	4.7899e-14	1.0946e-10	IFRD2	interferon-related developmental regulator 2 [Source:HGNC Symbol;Acc:5457]
ENSG00000214717	1867.44	808.739	1.2073	2.4462e-07	5.2737e-05	ZBED1	zinc finger, BED-type containing 1 [Source:HGNC Symbol;Acc:447]
ENSG00000214944	1082.29	2210.95	-1.0306	0.00058746	0.027052	ARHGEF28	Rho guanine nucleotide exchange factor (GEF) 28 [Source:HGNC Symbol;Acc:30322]
ENSG00000215039	14.8244	47.3113	-1.6742	2.9287e-05	0.0026987	CD27-AS1	CD27 antisense RNA 1 [Source:HGNC Symbol;Acc:43896]
ENSG00000215481	38.9141	133.947	-1.7833	0.00093552	0.037082	BCRP3	breakpoint cluster region pseudogene 3 [Source:HGNC Symbol;Acc:1016]
ENSG00000223414	809.175	290.993	1.4755	1.1964e-09	6.1208e-07	LINC00473	long intergenic non-protein coding RNA 473 [Source:HGNC Symbol;Acc:21160]
ENSG00000223799	16.4916	82.2712	-2.3187	6.6345e-07	0.00012161	AP000295.7	-
ENSG00000223960	139.993	74.1711	0.91642	0.0012097	0.044509	AC009948.5
ENSG00000224051	375.191	135.03	1.4743	8.4785e-09	3.2292e-06	GLTPD1	glycolipid transfer protein domain containing 1 [Source:HGNC Symbol;Acc:28116]
ENSG00000224417	18.3932	44.5139	-1.2751	0.0010863	0.041419	RP11-503C24.6	-
ENSG00000224531	560.12	1060.38	-0.92077	0.00010009	0.0071815	SMIM13	small integral membrane protein 13 [Source:HGNC Symbol;Acc:27356]
ENSG00000225190	902.021	407.171	1.1475	1.6476e-06	0.00027083	PLEKHM1	pleckstrin homology domain containing, family M (with RUN domain) member 1 [Source:HGNC Symbol;Acc:29017]
ENSG00000226763	49.3669	19.6249	1.3309	0.00043879	0.021704	SRRM5	serine/arginine repetitive matrix 5 [Source:HGNC Symbol;Acc:37248]
ENSG00000227036	202.242	926.096	-2.1951	4.3203e-06	0.00059001	LINC00511	long intergenic non-protein coding RNA 511 [Source:HGNC Symbol;Acc:43564]
ENSG00000227051	538.069	199.868	1.4287	0.00034122	0.018654	C14orf132	chromosome 14 open reading frame 132 [Source:HGNC Symbol;Acc:20346]
ENSG00000227844	23.0821	4.52517	2.3507	0.00030788	0.017301	RP13-143G15.3	-
ENSG00000227992	6.34554	22.9331	-1.8536	0.00081239	0.034001	AC108463.2
ENSG00000228594	193.303	38.6123	2.3237	6.423e-09	2.621e-06	C1orf233	chromosome 1 open reading frame 233 [Source:HGNC Symbol;Acc:42951]
ENSG00000228623	31.6481	10.1402	1.642	0.0011331	0.042634	ZNF883	zinc finger protein 883 [Source:HGNC Symbol;Acc:27271]
ENSG00000228649	63.5091	22.0609	1.5255	0.00010696	0.0075596	AC005682.5
ENSG00000229921	19.6894	49.0137	-1.3158	0.00051606	0.024535	KIF25-AS1	KIF25 antisense RNA 1 [Source:HGNC Symbol;Acc:20953]
ENSG00000230733	554.888	221.364	1.3258	8.3694e-08	2.2769e-05	AC092171.4	-
ENSG00000231025	115.61	305.828	-1.4035	7.0323e-08	1.9598e-05	RP11-175O19.4	-
ENSG00000234072	418.346	231.644	0.85279	0.00056574	0.026348	AC074117.10	-
ENSG00000235269	40.9012	102.939	-1.3316	0.00077193	0.03287	AL162759.1
ENSG00000235437	711.966	377.772	0.91429	0.00042411	0.021254	RP11-357C3.3
ENSG00000236397	65.8033	20.8957	1.655	4.3913e-06	0.00059411	DDX11L2	DEAD/H (Asp-Glu-Ala-Asp/His) box helicase 11 like 2 [Source:HGNC Symbol;Acc:37103]
ENSG00000237172	79.2295	30.171	1.3929	3.2435e-05	0.0029182	B3GNT9	UDP-GlcNAc:betaGal beta-1,3-N-acetylglucosaminyltransferase 9 [Source:HGNC Symbol;Acc:28714]
ENSG00000238123	63.6941	23.7208	1.425	6.0826e-05	0.0049174	MID1IP1-AS1	MID1IP1 antisense RNA 1 [Source:HGNC Symbol;Acc:40932]
ENSG00000238227	1467.12	429.238	1.7731	8.9417e-13	1.1352e-09	C9orf69	chromosome 9 open reading frame 69 [Source:HGNC Symbol;Acc:31009]
ENSG00000238266	80.8527	168.979	-1.0635	0.0010627	0.040792	LINC00707	long intergenic non-protein coding RNA 707 [Source:HGNC Symbol;Acc:44691]
ENSG00000238271	11.0043	44.6633	-2.021	0.00059647	0.02737	IFNWP19	interferon, omega 1 pseudogene 19 [Source:HGNC Symbol;Acc:5451]
ENSG00000240541	7.32192	25.0411	-1.774	0.00052696	0.024846	TM4SF1-AS1	TM4SF1 antisense RNA 1 [Source:HGNC Symbol;Acc:40587]
ENSG00000241081	26.5553	77.7183	-1.5493	4.8039e-06	0.00063825	RP11-488C13.1
ENSG00000241322	38.7538	93.6286	-1.2726	5.7246e-05	0.0046721	CDRT1	CMT1A duplicated region transcript 1 [Source:HGNC Symbol;Acc:14379]
ENSG00000241360	81.4048	37.0617	1.1352	0.00042296	0.021227	PDXP	pyridoxal (pyridoxine, vitamin B6) phosphatase [Source:HGNC Symbol;Acc:30259]
ENSG00000241935	26.8727	139.645	-2.3776	6.6281e-05	0.0052471	HOGA1	4-hydroxy-2-oxoglutarate aldolase 1 [Source:HGNC Symbol;Acc:25155]
ENSG00000242247	372.77	787.64	-1.0793	6.5708e-06	0.00081019	ARFGAP3	ADP-ribosylation factor GTPase activating protein 3 [Source:HGNC Symbol;Acc:661]
ENSG00000242802	909.469	496.523	0.87316	0.00023401	0.013759	AP5Z1	adaptor-related protein complex 5, zeta 1 subunit [Source:HGNC Symbol;Acc:22197]
ENSG00000243449	365.907	132.525	1.4652	0.00014956	0.0096229	C4orf48	chromosome 4 open reading frame 48 [Source:HGNC Symbol;Acc:34437]
ENSG00000243660	64.8778	140.958	-1.1195	0.00010035	0.0071815	ZNF487	zinc finger protein 487 [Source:HGNC Symbol;Acc:23488]
ENSG00000243701	205.716	114.415	0.84638	0.0014073	0.049225	RP11-446H18.3	-
ENSG00000246640	37.3635	92.5099	-1.308	0.00073419	0.031498	RP11-1094H24.4	-
ENSG00000247081	26.2846	7.65144	1.7804	0.00045588	0.022321	RP11-318M2.2
ENSG00000247121	35.1105	11.0831	1.6635	0.00020225	0.012336	CTD-2260A17.2	Uncharacterized protein [Source:UniProtKB/TrEMBL;Acc:D6RER1]
ENSG00000247556	1765.86	4141.14	-1.2297	1.1982e-07	2.9548e-05	OIP5-AS1	OIP5 antisense RNA 1 [Source:HGNC Symbol;Acc:43563]
ENSG00000247796	100.636	48.6773	1.0478	0.0006067	0.027729	CTD-2366F13.1	-
ENSG00000248971	31.9176	9.71143	1.7166	0.00023219	0.013722	KRT8P46	keratin 8 pseudogene 46 [Source:HGNC Symbol;Acc:39880]
ENSG00000249158	187.502	68.2529	1.4579	1.556e-07	3.6284e-05	PCDHA11	protocadherin alpha 11 [Source:HGNC Symbol;Acc:8665]
ENSG00000249992	236.275	34.236	2.7869	8.6325e-05	0.0064327	TMEM158	transmembrane protein 158 (gene/pseudogene) [Source:HGNC Symbol;Acc:30293]
ENSG00000250120	48.7079	18.3799	1.406	0.00021795	0.013084	PCDHA10	protocadherin alpha 10 [Source:HGNC Symbol;Acc:8664]
ENSG00000250397	89.469	184.117	-1.0412	0.0001352	0.0090161	RP11-1391J7.1	-
ENSG00000250479	1889.08	811.846	1.2184	0.00030946	0.017304	CHCHD10	coiled-coil-helix-coiled-coil-helix domain containing 10 [Source:HGNC Symbol;Acc:15559]
ENSG00000250799	8.24084	41.7231	-2.34	0.00049676	0.023916	PRODH2	proline dehydrogenase (oxidase) 2 [Source:HGNC Symbol;Acc:17325]
ENSG00000251493	223.363	83.4279	1.4208	0.00029101	0.016461	FOXD1	forkhead box D1 [Source:HGNC Symbol;Acc:3802]
ENSG00000251537	30.2984	88.6446	-1.5488	2.1917e-06	0.00035233	TRIM16	Uncharacterized protein [Source:UniProtKB/TrEMBL;Acc:H0Y626]
ENSG00000254221	63.3393	16.0671	1.979	1.3814e-07	3.2656e-05	PCDHGB1	protocadherin gamma subfamily B, 1 [Source:HGNC Symbol;Acc:8708]
ENSG00000254367	33.3015	11.9494	1.4787	0.00083369	0.03448	RP11-211C9.1	-
ENSG00000254470	896.504	496.374	0.85288	0.00050605	0.024273	AP5B1	adaptor-related protein complex 5, beta 1 subunit [Source:HGNC Symbol;Acc:25104]
ENSG00000254726	459.358	169.69	1.4367	1.9047e-05	0.0019316	MEX3A	mex-3 homolog A (C. elegans) [Source:HGNC Symbol;Acc:33482]
ENSG00000255408	83.1056	28.9792	1.5199	4.6893e-06	0.00062545	PCDHA3	protocadherin alpha 3 [Source:HGNC Symbol;Acc:8669]
ENSG00000256802	710.564	1400.29	-0.97868	2.9002e-05	0.0026848	RP11-680F8.1	-
ENSG00000257556	90.7018	215.852	-1.2508	3.906e-06	0.00054206	RP11-44N21.1	-
ENSG00000258710	57.1599	110.705	-0.95365	0.0013265	0.047463	CT60	cancer/testis antigen 60 (non-protein coding) [Source:HGNC Symbol;Acc:28003]
ENSG00000258768	22.035	53.7439	-1.2863	0.00049	0.02369	CTD-2292M16.8	-
ENSG00000259781	311.016	573.026	-0.88161	0.00029023	0.016444	RP11-673C5.1	-
ENSG00000259953	41.3136	115.481	-1.483	0.0011468	0.042869	RP11-4O1.2	-
ENSG00000259956	1953.29	699.823	1.4808	6.0864e-07	0.00011339	RBM15B	RNA binding motif protein 15B [Source:HGNC Symbol;Acc:24303]
ENSG00000261221	875.079	456.015	0.94033	0.00099049	0.03867	ZNF865	zinc finger protein 865 [Source:HGNC Symbol;Acc:38705]
ENSG00000261505	204.982	113.726	0.84993	0.0013778	0.048548	LA16c-358B7.3	-
ENSG00000262001	171.425	312.736	-0.86736	0.00057617	0.026762	DLGAP1-AS2	DLGAP1 antisense RNA 2 [Source:HGNC Symbol;Acc:28146]
ENSG00000263535	33.7194	89.5741	-1.4095	1.2221e-05	0.0013918	AK4P1	adenylate kinase 4 pseudogene 1 [Source:HGNC Symbol;Acc:364]
ENSG00000264364	2186.3	3795.59	-0.79584	0.00091025	0.036621	RP11-159D12.9	-
ENSG00000264604	34.6187	8.41376	2.0407	0.00017236	0.01088	AL158069.1	-
ENSG00000264785	7.26749	36.1476	-2.3144	2.4931e-06	0.00038557	RP11-311F12.2
ENSG00000265660	75.8714	21.2025	1.8393	0.00014334	0.0093789	MIR4664	microRNA 4664 [Source:HGNC Symbol;Acc:41777]
ENSG00000265763	147.028	261.635	-0.83147	0.0012184	0.044667	ZNF488	zinc finger protein 488 [Source:HGNC Symbol;Acc:23535]
ENSG00000266976	266.122	89.8804	1.566	6.1464e-09	2.5612e-06	AC079466.1	-
ENSG00000267056	37.8835	98.8664	-1.3839	1.1792e-05	0.0013519	AC005336.4	-
ENSG00000267216	64.0791	23.2361	1.4635	7.423e-05	0.0057829	AC010642.1	Uncharacterized protein [Source:UniProtKB/TrEMBL;Acc:K7EQD1]
ENSG00000267221	24.6561	7.32113	1.7518	0.00071975	0.03127	CTD-2132N18.2	-
ENSG00000267317	108.813	18.4296	2.5618	1.0024e-13	1.9089e-10	CTB-25B13.12	-
ENSG00000268262	18.7307	2.79596	2.744	3.979e-05	0.0034356	CTC-246B18.8
ENSG00000268573	58.6034	23.1346	1.3409	0.00019052	0.01181	RP11-158H5.7
ENSG00000268858	66.435	28.5966	1.2161	0.00039555	0.020513	C20ORF135	-
ENSG00000268879	81.6208	25.0848	1.7021	0.00094471	0.037307	IGFL1P1	IGF-like family member 1 pseudogene 1 [Source:HGNC Symbol;Acc:32956]
ENSG00000269378	30.6167	134.926	-2.1398	6.4442e-12	6.136e-09	ITGB1P1	integrin beta 1 pseudogene 1 [Source:HGNC Symbol;Acc:3781]
ENSG00000269388	38.0529	11.5391	1.7215	7.6786e-05	0.0059415	AC018755.16	-
ENSG00000269973	58.0909	117.747	-1.0193	0.00049405	0.023852	RP11-95D17.1	-
ENSG00000269994	34.2219	8.49049	2.011	1.5949e-05	0.0016566	RP11-276H19.2	-
ENSG00000271826	30.068	10.1679	1.5642	0.00077352	0.032897	-//-
ENSG00000272016	275.632	1132.28	-2.0384	2.8444e-06	0.00042391	-//-
ENSG00000272391	1764.63	859.297	1.0381	9.0074e-06	0.0010721	-//-
ENSG00000273143	4.71166	20.7455	-2.1385	0.0004264	0.021337	-//-
ENSG00000273796	11.6353	32.4101	-1.4779	0.00092032	0.03667	-//-
ENSG00000274414	12.0345	55.909	-2.2159	3.5961e-05	0.0031688	-//-
ENSG00000274546	5.3761	19.3461	-1.8474	0.0013344	0.047547	-//-
ENSG00000275410	715.792	1308.43	-0.87022	0.00019271	0.011865	-//-
ENSG00000275765	47.2484	18.8602	1.3249	0.0008969	0.036297	-//-
ENSG00000276023	628.374	1067.1	-0.764	0.0011027	0.041997	-//-
ENSG00000276488	67.0402	28.1632	1.2512	0.00028131	0.016018	-//-
ENSG00000277203	459.848	168.007	1.4526	7.8864e-09	3.0374e-06	-//-
ENSG00000278318	143.396	61.3853	1.224	2.043e-05	0.0020304	-//-
ENSG00000278922	78.7136	29.5635	1.4128	0.00035689	0.019235	-//-
ENSG00000278989	20.4051	50.5598	-1.3091	0.00052349	0.024785	-//-
ENSG00000279117	74.882	249.953	-1.739	0.00058615	0.027052	-//-
ENSG00000279312	88.4807	168.038	-0.92535	0.0008154	0.034086	-//-
ENSG00000279368	14.8866	2.38938	2.6393	0.00035388	0.019163	-//-
ENSG00000279662	14.4472	42.0473	-1.5412	0.00018566	0.011571	-//-
ENSG00000280120	33.9847	73.1815	-1.1066	0.00087358	0.035648	-//-
Novel00047	23.2794	83.5719	-1.844	2.1707e-05	0.002132	-//-
Novel00089	4.41837	21.0231	-2.2504	0.00011683	0.0080577	-//-
Novel00117	10.3492	32.8426	-1.6661	0.00025534	0.01481	-//-
Novel00129	14.9248	40.2677	-1.4319	0.00047044	0.022841	-//-
Novel00141	15.1207	53.2564	-1.8164	3.062e-06	0.00045164	-//-
Novel00189	313.198	133.806	1.2269	0.0001068	0.0075596	-//-
Novel00199	55.3983	119.971	-1.1148	0.00081755	0.034087	-//-
Novel00213	0.961633	9.27758	-3.2702	0.00095324	0.037601	-//-
Novel00261	25.2577	83.8141	-1.7305	2.9189e-07	6.0639e-05	-//-
Novel00264	6.56727	22.6259	-1.7846	0.00098281	0.03856	-//-
Novel00281	22.3043	56.3069	-1.336	0.00024729	0.014441	-//-
Novel00337	44.7695	10.4483	2.0992	1.9625e-05	0.0019786	-//-
Novel00368	57.9663	19.672	1.5591	0.00014346	0.0093789	-//-
